# Supplementary material for: Multi-task learning for the simultaneous reconstruction of the human and mouse gene regulatory networks
Source: Sci Rep. 2020 Dec 18;10:22295. doi: 10.1038/s41598-020-78033-7 (PMC7749184; doi:10.1038/s41598-020-78033-7)
Supplement: Supplementary file 1 — Supplementary Information [file 41598_2020_78033_MOESM1_ESM.xlsx]

## Sheet: Supplementary Table S1 - GEO Ac
Multi-Task learning for the simultaneous reconstruction of the human and mouse Gene Regulatory Networks
Paolo Mignone	University of Bari Aldo Moro, Dept. of Computer Science, Bari, 70125, Italy, (e-mail: paolo.mignone@uniba.it)
Gianvito Pio	University of Bari Aldo Moro, Dept. of Computer Science, Bari, 70125, Italy, (e-mail: gianvito.pio@uniba.it)
Sašo Džeroski	Jožef Stefan Institute, Dept. of Knowledge Technologies, Ljubljana, 1000, Slovenia, (e-mail: saso.dzeroski@ijs.si)
Michelangelo Ceci	University of Bari Aldo Moro, Dept. of Computer Science, Bari, 70125, Italy, (e-mail: michelangelo.ceci@uniba.it)
Supplementary Table S1 - GEO Accession Numbers
HUMAN - HOMO SAPIENS
Platform ID 570. https://www.ncbi.nlm.nih.gov/geo/query/acc.cgi?acc=GPL570 Concatenate the string "https://www.ncbi.nlm.nih.gov/geo/query/acc.cgi?acc=" with the sample name. Example: https://www.ncbi.nlm.nih.gov/geo/query/acc.cgi?acc=GSM1420552
Bone Marrow	Brain	Heart	Liver	Lung	Skin
GSM1420552	GSM1304937	GSM435887	GSM162954	GSM466948	GSM337197
GSM1420553	GSM1304938	GSM435888	GSM162958	GSM466950	GSM337198
GSM1420554	GSM1304939	GSM435891	GSM162960	GSM466953	GSM337199
GSM1420555	GSM1304940	GSM435892	GSM162962	GSM466955	GSM337200
GSM1420556	GSM1304941		GSM306132	GSM466957	GSM337201
GSM1420557	GSM1304942		GSM306133	GSM466959	GSM337202
GSM1420558	GSM1304943		GSM347145	GSM466961	GSM337203
GSM1420559	GSM1304944			GSM466964	GSM337204
GSM1420560	GSM1304945			GSM466966	GSM337205
GSM1420561	GSM1304946			GSM466968	GSM337206
GSM1420562	GSM1304947			GSM466970	GSM337207
GSM1420563	GSM1304948			GSM466972	GSM337208
GSM1420564	GSM1304949			GSM466974	GSM337209
GSM1420565	GSM1304950			GSM466976	GSM337210
GSM1420566	GSM1304951			GSM466978	GSM337211
GSM1420567	GSM1304952			GSM466979	GSM337212
GSM1420568	GSM1304953			GSM466981	GSM337213
	GSM1304954			GSM466984	GSM337214
	GSM1304955			GSM466986	GSM337215
	GSM1305005			GSM466988	GSM337216
	GSM1305006			GSM466990	GSM337217
	GSM1305007			GSM466992	GSM337218
	GSM1305008			GSM466995	GSM337219
	GSM1305009			GSM466997	GSM337220
	GSM1305010			GSM466999	GSM337221
	GSM1305011			GSM467000	GSM337222
	GSM1305012			GSM467001	GSM337223
	GSM1305013			GSM467002	GSM337224
	GSM1305014			GSM467003	GSM337225
	GSM1305015			GSM467005	GSM337226
	GSM1305016			GSM467007	GSM337227
	GSM1305017			GSM467009	GSM337228
	GSM1305018			GSM467011	GSM337229
	GSM1305019			GSM467013	GSM337230
	GSM1305020			GSM467015	GSM337231
	GSM1305021			GSM467017	GSM337232
	GSM1305022			GSM467019	GSM337233
				GSM467020	GSM337234
				GSM467022	GSM337235
				GSM467025	GSM337236
				GSM467027	GSM337237
				GSM467031	GSM337238
				GSM467033	GSM337239
				GSM467035	GSM337240
				GSM467037	GSM337241
					GSM337242
					GSM337243
					GSM337244
					GSM337245
					GSM337246
					GSM337247
					GSM337248
					GSM337249
					GSM337250
					GSM337251
					GSM337252
					GSM337253
					GSM337254
					GSM337255
					GSM337256
					GSM337257
					GSM337258
					GSM337259
					GSM337260
MOUSE - MUS MUSCULUS
Platform ID 1261. https://www.ncbi.nlm.nih.gov/geo/query/acc.cgi?acc=GPL1261 Concatenate the string "https://www.ncbi.nlm.nih.gov/geo/query/acc.cgi?acc=" with the sample name. Example: https://www.ncbi.nlm.nih.gov/geo/query/acc.cgi?acc=GSM232046
Bone Marrow	Brain	Heart	Liver	Lung	Skin
GSM232046	GSM197114	GSM147451	GSM1337844	GSM176495	GSM257174
GSM232047	GSM197116	GSM147452	GSM1337845	GSM176496	GSM257175
GSM743053	GSM197117	GSM147459	GSM1337846	GSM176497	GSM257176
GSM743054	GSM197120	GSM147460	GSM1337847	GSM176498
GSM743055	GSM197121	GSM147461	GSM1337852
GSM743056	GSM197125	GSM147462	GSM1337853
GSM743057	GSM417840	GSM147463	GSM1337854
GSM743058	GSM417841	GSM147465	GSM1337855
GSM743059			GSM1337860
GSM743060			GSM1337861
GSM743061			GSM1337862
GSM743062			GSM1337863
GSM856487			GSM1337868
GSM856488			GSM1337869
			GSM1337870
			GSM1337871
			GSM1337876
			GSM1337877
			GSM1337878
			GSM1337879
			GSM1337884
			GSM1337885
			GSM1337886
			GSM1337887
			GSM1337892
			GSM1337893
			GSM1337894
			GSM1337895
			GSM1337900
			GSM1337901
			GSM1337902
			GSM1337903
			GSM1337908
			GSM1337909
			GSM1337910
			GSM1337911
			GSM1337916
			GSM1337917
			GSM1337918
			GSM1337919
			GSM1337924
			GSM1337925
			GSM1337926
			GSM1337927
			GSM1337931
			GSM1337932
			GSM1337933
			GSM1337934
			GSM1337939
			GSM1337940
			GSM1337941
			GSM1337942
			GSM1337947
			GSM1337948
			GSM1337949
			GSM1337950
			GSM1337955
			GSM1337956
			GSM1337957
			GSM1337958
			GSM1337962
			GSM1337963
			GSM1337964
			GSM1337965
			GSM1337968
			GSM1337969
			GSM1337970
			GSM1337971
			GSM1337976
			GSM1337977
			GSM1337978
			GSM1337979
			GSM1337984
			GSM1337985
			GSM1337986
			GSM1337987
			GSM1337992
			GSM1337993
			GSM1337994
			GSM1337995
			GSM1338000
			GSM1338001
			GSM1338002
			GSM1338003
			GSM1338008
			GSM1338009
			GSM1338010
			GSM1338011
			GSM1338016
			GSM1338017
			GSM1338018
			GSM1338019
			GSM1338023
			GSM1338024
			GSM1338025
			GSM1338026
			GSM1338030
			GSM1338031
			GSM1338032
			GSM1338033
			GSM1338036
			GSM1338037
			GSM1338038
			GSM1338039
			GSM1338044
			GSM1338045
			GSM1338046
			GSM1338047
			GSM1338051
			GSM1338052
			GSM1338053
			GSM1338054
			GSM1338057
			GSM1338058
			GSM1338059
			GSM1338060
			GSM1338065
			GSM1338066
			GSM1338067
			GSM1338068
			GSM1338071
			GSM1338072
			GSM1338073
			GSM1338074
