# Supplementary material for: Multi-task learning for the simultaneous reconstruction of the human and mouse gene regulatory networks
Source: Sci Rep. 2020 Dec 18;10:22295. doi: 10.1038/s41598-020-78033-7 (PMC7749184; doi:10.1038/s41598-020-78033-7)
Supplement: Supplementary file 2 — Supplementary Information [file 41598_2020_78033_MOESM2_ESM.xlsx]

## Sheet: human
Multi-Task learning for the simultaneous reconstruction of the human and mouse Gene Regulatory Networks
Paolo Mignone	University of Bari Aldo Moro, Dept. of Computer Science, Bari, 70125, Italy, (e-mail: paolo.mignone@uniba.it)
Gianvito Pio	University of Bari Aldo Moro, Dept. of Computer Science, Bari, 70125, Italy, (e-mail: gianvito.pio@uniba.it)
Sašo Džeroski	Jožef Stefan Institute, Dept. of Knowledge Technologies, Ljubljana, 1000, Slovenia, (e-mail: saso.dzeroski@ijs.si)
Michelangelo Ceci	University of Bari Aldo Moro, Dept. of Computer Science, Bari, 70125, Italy, (e-mail: michelangelo.ceci@uniba.it)
Supplementary Table S2 - Topological measures for human genes
Name	Outdegree	Indegree	EdgeCount	AverageShortestPathLength	ClusteringCoefficient	ClosenessCentrality	Eccentricity	Stress	BetweennessCentrality	NeighborhoodConnectivity
EED	276	13	289	4.35268	0.00117371	0.229743	11	2481312	0.0359481	3.87368
UNK	256	5	261	4.14101	0.00047156	0.241487	10	1278820	0.020736	3.2567
UBC	71	54	125	4.78549	0.00413165	0.208965	10	4529842	0.0650434	8.425
IQCB1	62	1	63	5.65494	0.00026441	0.176837	12	14911	0.00036292	3.04839
RNF2	58	18	76	5.57918	0.0144522	0.179238	12	1071618	0.0158755	11.0152
POU5F1	40	8	48	5.44574	0.00116144	0.18363	12	618838	0.0106171	6.07143
TRAF6	38	31	69	4.81703	0.0146113	0.207597	10	1895631	0.0254722	10.0508
NANOG	35	4	39	5.82492	0.00675676	0.171676	13	156333	0.00221698	6.86486
YWHAE	30	13	43	5.15678	0.0189024	0.193919	11	515009	0.00796576	14.2439
HDAC1	29	43	72	4.88738	0.0195792	0.204609	12	3179526	0.043288	15.7288
KAT5	29	13	42	5.70505	0.00192308	0.175283	12	531558	0.00740624	5.1
SMARCA4	28	20	48	5.85489	0.0133566	0.170797	12	622084	0.00901713	13.7381
ISG15	27	8	35	5.94006	0	0.168348	12	234551	0.00327716	4.44118
CBL	25	35	60	4.78927	0.0232323	0.2088	10	1811749	0.026372	12.7333
DLG4	25	11	36	6.19464	0.00284091	0.16143	12	302869	0.00478955	3.39394
FOXP3	25	7	32	5.29054	0.00344828	0.189017	12	395617	0.00586143	7.96667
EZH2	24	16	40	4.8795	0.0342742	0.204939	12	2101994	0.029738	17.6875
CREBBP	23	15	38	5.18139	0.00178253	0.192998	11	908120	0.0125342	6.94118
IKBKG	23	17	40	4.97697	0.0362903	0.200925	10	1214142	0.0152493	15
MDM2	22	22	44	5.57634	0.0047619	0.179329	11	820785	0.0116773	8.05556
NPM1	22	7	29	5.87035	0.0026455	0.170348	12	693279	0.00810455	8
CTNNB1	20	26	46	4.98517	0.0166667	0.200595	11	1306046	0.0202275	17.3611
MAP3K7	20	16	36	5.44069	0.0179924	0.1838	11	1036757	0.0134692	9.18182
RELA	20	9	29	4.83123	0.0163043	0.206987	11	976425	0.0115122	15.9167
RUNX1	20	4	24	5.20852	0.0181159	0.191993	11	277236	0.00433464	12.1667
CUL3	19	9	28	5.75268	0.00923077	0.173832	11	256106	0.00401108	5.96154
EGFR	19	19	38	5.21893	0.00980392	0.19161	11	428158	0.00578035	9.61765
LRRK2	19	14	33	5.66562	0.0138461	0.176503	11	430649	0.00567471	8.53846
NFKB1	19	7	26	5.69748	0.00333333	0.175516	12	239123	0.00331244	4.28
PPP1CA	19	6	25	5.65394	0	0.176868	11	222129	0.00347524	4.24
PPP1CC	19	5	24	5.62965	0.00724638	0.177631	11	251074	0.00295621	7.66667
SIRT1	19	13	32	5.25363	0.00661376	0.190345	11	324047	0.00510583	7.35714
SQSTM1	19	17	36	5.15678	0.0126437	0.193919	10	876796	0.011929	11.5667
AXIN1	18	16	34	5.00505	0.00997151	0.199798	10	496303	0.0078008	11.2593
CDK4	18	12	30	5.69968	0.02	0.175448	12	469883	0.00570187	8.68
CRK	18	6	24	5.46593	0.0118577	0.182951	10	242807	0.00357041	7.13043
E2F1	18	8	26	5.23438	0.00905797	0.191044	12	304748	0.00485478	10.0833
SMARCA2	18	11	29	5.70315	0.0242165	0.175342	12	168046	0.00265658	5.66667
GSK3B	17	15	32	5.14921	0.0119048	0.194205	10	873512	0.0126001	10.1429
VCP	17	23	40	6.17224	0.0026738	0.162016	12	543067	0.0085249	7.91176
YWHAZ	17	11	28	5.49621	0.0323077	0.181943	11	233396	0.00373854	17.5769
ARNTL	16	9	25	6.33659	0.00988142	0.157814	13	187184	0.00263193	5.82609
DMD	16	4	20	8.17161	0	0.122375	14	120078	0.0016788	1.68421
EP300	16	22	38	5.47886	0.00537634	0.18252	11	822620	0.00970367	7.32258
FBXW7	16	6	22	5.4265	0.00238095	0.184281	11	286980	0.0044634	6.33333
LEO1	16	6	22	6.02713	0.0105263	0.165916	11	142625	0.00212651	2.25
MYD88	16	10	26	5.62587	0.0235507	0.17775	11	228626	0.00320467	7.91667
SRC	16	13	29	5.19054	0.0217391	0.192658	10	1050972	0.0130715	11.5652
USP37	16	3	19	6.24038	0	0.160247	12	88095	0.00158161	3.31579
BTRC	15	9	24	5.63028	0.0021645	0.177611	12	354867	0.00486706	7.09091
LMNA	15	6	21	7.36845	0.00714286	0.135714	14	93012	0.00148374	15.9048
NCOR1	15	10	25	5.93218	0.00166667	0.168572	12	286761	0.0047744	6.48
PSEN1	15	12	27	5.52114	0.015	0.181122	11	374023	0.0065962	17.16
RB1CC1	15	6	21	5.75994	0.00526316	0.173613	12	223842	0.0034014	3.2
RYBP	15	13	28	6.52997	0.0283333	0.15314	13	168104	0.00253082	16.08
SP1	15	14	29	5.23533	0.0217391	0.19101	11	901392	0.0109896	10.9565
TCF3	15	13	28	7.04164	0.0116667	0.142012	14	391725	0.00394762	2.88
TLE1	15	9	24	5.35804	0.0157895	0.186635	12	407698	0.00581973	7.7
UBE2L3	15	9	24	6.42965	0	0.155529	12	121928	0.00196182	3.04167
AKT1	14	16	30	5.35521	0.0184615	0.186734	10	686962	0.00954921	10.9615
APH1A	14	10	24	5.91167	0.00865801	0.169157	11	268117	0.00450723	4
ARRB2	14	11	25	5.75773	0.012987	0.17368	11	453206	0.00639424	9.86364
BCL2L11	14	6	20	5.82366	0	0.171713	11	130078	0.00186564	5.05556
BRCA1	14	11	25	5.12839	0.0142857	0.194993	11	711431	0.00798202	8.61905
CDK2	14	11	25	5.77319	0.0184211	0.173215	12	296048	0.00324585	9.55
COPS2	14	4	18	6.33166	0.0367647	0.157937	11	37495	0.00058782	6
CRKL	14	9	23	5.02461	0.0210526	0.199021	10	478939	0.00819009	8.2
DAXX	14	9	23	6.47161	0.00649351	0.154521	12	115613	0.00189618	4.22727
ELP6	14	3	17	6.91701	0	0.144571	13	26104	0.00048567	2.11765
GPS1	14	5	19	6.52387	0.0359477	0.153283	11	29673	0.00058561	4.5
IRS1	14	10	24	5.94132	0.00395257	0.168313	11	212600	0.00339465	6.6087
MTA1	14	10	24	6.55678	0.0367965	0.152514	13	134111	0.00147891	24.2273
MTA2	14	9	23	5.76183	0.0342105	0.173556	12	235396	0.00266595	22.8
NPHP4	14	3	17	5.98366	0.00416667	0.167122	12	17496	0.00039592	4
PARK2	14	10	24	5.24479	0.00865801	0.190665	10	197796	0.00348127	11.4091
PHC1	14	7	21	6.21388	0.0477941	0.16093	13	144788	0.00195717	26.3529
PIK3R1	14	21	35	5.16183	0.0206897	0.19373	10	1759111	0.0261869	14.9
PPARG	14	9	23	4.86309	0.017316	0.205631	11	415477	0.00515285	14.8636
RNF31	14	14	28	5.80252	0.015	0.172339	11	156489	0.00239985	6.2
SMAD4	14	14	28	6.51577	0.00307692	0.153474	12	266531	0.00356661	4.53846
SORBS2	14	5	19	5.43628	0.00292398	0.183949	11	235000	0.00372499	6.73684
STUB1	14	14	28	5.1429	0.00333333	0.194443	11	722884	0.0103508	8.56
STX7	14	9	23	6.66151	0.00197628	0.150116	13	247238	0.00491572	2.52174
TBP	14	9	23	7.53659	0.0105263	0.132686	13	143415	0.00224436	2.75
TRAF2	14	17	31	5.17981	0.0126437	0.193057	11	614788	0.00868377	11.0667
CASP3	13	5	18	5.65174	0	0.176937	12	128100	0.00192302	4.44444
CD40	13	5	18	5.03565	0.0147059	0.198584	10	389342	0.00498908	13
CDKN1A	13	11	24	5.69968	0.0238095	0.175448	12	238603	0.00275222	8.19048
COPS5	13	9	22	5.87161	0.0292398	0.170311	12	264609	0.00399829	8.26316
CREB1	13	8	21	5.33817	0	0.18733	11	293988	0.00386698	6.94444
CYP20A1	13	4	17	6.69211	0	0.14943	13	141738	0.00271817	1.41176
FOS	13	7	20	6.07855	0.00292398	0.164513	12	121235	0.00219825	3.68421
FRS2	13	11	24	6.36814	0	0.157032	11	163520	0.00228243	3.29167
GAB1	13	6	19	6.08782	0.00877193	0.164262	11	59802	0.00062797	6.10526
HDAC4	13	6	19	5.42429	0.00833333	0.184356	11	134978	0.00238846	6.25
HTT	13	4	17	5.40063	0	0.185164	11	338692	0.00544594	8.88235
JUN	13	17	30	5.0877	0.011396	0.196553	11	891856	0.0132776	15.7778
LDB1	13	7	20	6.84606	0.00292398	0.146069	13	113008	0.00146812	2.73684
MAP1LC3A	13	2	15	6.00284	0.010989	0.166588	11	121634	0.0018467	3.85714
MAP3K1	13	8	21	5.43722	0.00263158	0.183917	11	213654	0.00303971	6.9
MAPKAPK2	13	8	21	6.73659	0.00584795	0.148443	14	204206	0.00296683	5.31579
NEDD4	13	17	30	7.01798	0	0.142491	12	349043	0.00313893	2.30435
RB1	13	19	32	5.33312	0.0172414	0.187507	12	990258	0.0134246	11.1
RPS6KA5	13	5	18	5.69811	0	0.175497	12	120403	0.00193677	5.44444
SMAD3	13	8	21	5.8694	0	0.170375	11	393002	0.0054836	6.8
SMURF2	13	10	23	5.6082	0.0119048	0.17831	11	242864	0.00415716	4.19048
SUZ12	13	10	23	5.1653	0.0919118	0.1936	12	629129	0.00774164	26.9412
BAP1	12	4	16	6.58924	0	0.151763	13	34881	0.00046865	2.75
BCL2L1	12	9	21	5.89937	0.00292398	0.16951	11	184561	0.00284512	5.57895
CDC20	12	4	16	7.78242	0.00416667	0.128495	13	23687	0.0004102	2.75
CLOCK	12	9	21	6.33849	0.0236842	0.157766	12	159454	0.0024899	5.75
CSNK1E	12	8	20	7.54038	0.0146199	0.132619	13	163484	0.00237398	5.84211
EIF4E	12	8	20	8.57035	0	0.116681	14	102306	0.00169501	1.6
FADD	12	12	24	5.76404	0.0118577	0.173489	10	176026	0.00290264	4.26087
GID4	12	2	14	1	0	1	1	24	9.2e-07	1.21429
GNPDA2	12	3	15	6.06765	0	0.164808	11	28356	0.00036391	4.06667
GRB2	12	15	27	5.44669	0.0316667	0.183598	10	370651	0.00453113	9.6
HDAC6	12	10	22	5.4511	0.00238095	0.183449	11	568642	0.00814126	11.381
HEXIM2	12	2	14	6.56305	0	0.152368	12	14820	0.00024337	1.64286
HIVEP3	12	6	18	1	0	1	1	51765	0.00098053	1.44444
IRAK1	12	13	25	5.7429	0.0237154	0.174128	11	318265	0.00472247	8.43478
ITCH	12	13	25	5.60315	0.0158103	0.178471	11	414817	0.00517684	13.5217
ITSN1	12	7	19	5.56372	0	0.179736	10	173523	0.00246432	5
JAK1	12	8	20	6.0877	0	0.164266	12	121953	0.00192426	2.25
KEAP1	12	12	24	5.27066	0.0204678	0.189729	11	349956	0.00554136	12.4211
LTBR	12	8	20	5.97457	0	0.167376	12	49768	0.00097255	3.05
NCOA6	12	3	15	5.5549	0.00952381	0.180021	11	19411	0.00038028	4.46667
NEDD4L	12	10	22	6.47823	0	0.154363	12	319136	0.00308096	3.42105
PRKAB1	12	6	18	6.74227	0.00952381	0.148318	12	80774	0.0013828	2.06667
RARA	12	12	24	5.83817	0.00905797	0.171287	12	137941	0.00190614	5.70833
RBX1	12	9	21	5.66372	0.0175439	0.176562	12	343434	0.0058641	7.84211
SIN3B	12	10	22	5.79937	0.0210526	0.172433	13	142730	0.00222402	7.1
SMAD2	12	9	21	5.92114	0.00326797	0.168887	11	247433	0.00347826	4.88889
SMARCD1	12	9	21	5.4123	0.0131579	0.184764	12	208451	0.0031888	9.2
TRAPPC9	12	7	19	7.54984	0	0.132453	13	149758	0.00252316	2.42105
ADD1	11	6	17	6.38927	0.00367647	0.156512	13	94355	0.00148166	5.41176
AMBRA1	11	4	15	6.20852	0	0.161069	11	87086	0.00137116	3
BRAP	11	4	15	5.9918	0.0238095	0.166895	12	1326528	0.0215812	3.53333
CBLB	11	9	20	5.15016	0	0.194169	11	284656	0.00386285	12.5263
CBX5	11	11	22	6.9612	0	0.143653	13	220193	0.00297314	16.15
CDC37	11	9	20	6.32776	0.00789474	0.158034	12	160142	0.0025574	6.8
CEBPA	11	6	17	5.50536	0.0333333	0.181641	12	187413	0.00258633	12.625
CUL5	11	4	15	6.35174	0	0.157437	12	224694	0.00359175	8.38462
CUL7	11	12	23	6.59117	0.00238095	0.151718	13	142395	0.00231467	2.47619
DOK1	11	9	20	5.8918	0.00952381	0.169727	11	165256	0.00193046	7.73333
ELMSAN1	11	8	19	7.43994	0	0.13441	12	51304	0.00094664	1.36842
FAS	11	4	15	6.22555	0.0047619	0.160628	11	152392	0.00234625	5.26667
GTPBP3	11	5	16	6.91001	0	0.144718	13	36655	0.00060651	1.5625
JAK2	11	15	26	5.39211	0.00197628	0.185456	10	543236	0.00753872	6.52174
JARID2	11	10	21	5.17918	0.0686275	0.193081	12	156572	0.0019917	21.1667
MAPK1	11	8	19	7.01987	0.0116959	0.142453	13	221893	0.00304261	5.94737
MAPK8	11	11	22	5.89401	0.00238095	0.169664	12	174419	0.00275968	4.33333
NDNL2	11	4	15	6.84953	0	0.145995	13	271250	0.00396422	4.66667
PER1	11	6	17	7.12776	0.00952381	0.140297	13	81450	0.00126646	5.33333
PHC2	11	14	25	6.07634	0.0289474	0.164573	13	293822	0.00418663	8.1
PHF19	11	6	17	5.09968	0.025	0.196091	12	72143	0.00136859	21.875
PSEN2	11	7	18	6.16562	0.0220588	0.16219	11	117329	0.00223207	6
SMAD7	11	5	16	5.69211	0.0047619	0.175682	11	83691	0.0014145	5.6
SPI1	11	9	20	5.73596	0.00292398	0.174339	12	130380	0.00232949	5.15789
SS18	11	7	18	5.44259	0.0333333	0.183736	12	395644	0.00584023	8.875
TAL1	11	3	14	5.66877	0.0164835	0.176405	12	17263	0.00033059	10
TNFAIP3	11	13	24	5.16372	0.0368421	0.193659	10	364428	0.00419599	14.1
UBE3A	11	11	22	6.24543	0	0.160117	13	139343	0.00230512	2.18182
ABL1	10	13	23	5.53123	0.0342105	0.180792	11	169269	0.00264133	8.3
BCL10	10	7	17	5.66688	0.0238095	0.176464	11	148124	0.00196841	7.46667
BCL2	10	10	20	6.03849	0.00735294	0.165604	11	172908	0.00252578	7.70588
BMI1	10	9	19	6.3959	0.0619048	0.15635	13	166565	0.0022531	29.7333
CCT3	10	8	18	1	0	1	1	90	3.44e-06	1.72222
CDKN1B	10	9	19	6.23438	0.0494506	0.160401	13	276542	0.00337968	11.6429
CNNM4	10	3	13	7.41167	0	0.134922	14	70665	0.00119321	1.38462
ELL2	10	3	13	1	0	1	1	51708	0.00086896	1.38462
EP400	10	9	19	1	0.00877193	1	1	47268	0.00069684	7.63158
FOXL2	10	0	10	7.15351	0	0.139792	13	0	0	2.7
HDAC2	10	28	38	6.23565	0.0258467	0.160368	12	540440	0.00568428	18.7941
IFRD1	10	6	16	5.4571	0.0047619	0.183248	11	198154	0.00293767	6.53333
IKBKB	10	12	22	5.59874	0.0263158	0.178612	11	176066	0.00235807	6.85
INSR	10	5	15	6.27035	0.00549451	0.159481	11	63428	0.00088848	5.64286
LCK	10	11	21	5.51325	0.0116959	0.181381	10	191121	0.00335083	6.31579
LYN	10	8	18	5.2082	0	0.192005	11	446077	0.00668432	10.2353
MCL1	10	7	17	7.41703	0.0125	0.134825	13	64758	0.0011413	20.1875
MKS1	10	4	14	9.26006	0	0.107991	16	18183	0.0003662	1.28571
MTF2	10	8	18	5.71861	0.0541667	0.174868	13	252403	0.00285938	24.5
NDEL1	10	8	18	6.03659	0.00653595	0.165656	12	100684	0.00155166	4.38889
NDN	10	9	19	5.74511	0	0.174061	12	114593	0.00207121	2.82353
OPTN	10	8	18	5.72019	0	0.174819	11	112160	0.00199384	3.47059
OTUD5	10	4	14	6.07172	0	0.164698	12	27192	0.00048536	3.21429
POLR3A	10	7	17	8.3041	0	0.120422	15	185397	0.00277653	2.41176
PSMC3IP	10	7	17	5.98612	0	0.167053	12	198211	0.00358135	2.70588
RASA1	10	8	18	6.22366	0.00833333	0.160677	11	178329	0.00220585	4.25
RIPK2	10	4	14	5.19748	0.010989	0.192401	10	65433	0.00113501	15.8571
RUNX2	10	7	17	5.15773	0.0190476	0.193884	11	258231	0.00414635	11.2
S100A13	10	7	17	1	0	1	1	80	3.05e-06	1.29412
SHANK3	10	1	11	6.66698	0	0.149993	12	6903	0.00012172	2.18182
SHC1	10	16	26	6.02366	0.0256917	0.166012	11	165264	0.00218842	7.30435
SIN3A	10	21	31	5.65678	0.0156695	0.176779	12	468417	0.00652156	21.1111
SYK	10	7	17	5.68013	0.0147059	0.176052	11	313479	0.00446857	12.1765
TNF	10	9	19	5.7388	0.0233918	0.174252	11	113743	0.00143985	7
TNFRSF1A	10	7	17	5.66782	0.0698529	0.176435	11	132166	0.00143437	12.3529
TPD52L2	10	5	15	7.14227	0	0.140011	13	122541	0.00180444	2.93333
TRIM28	10	10	20	7.13912	0.00735294	0.140073	13	360232	0.00466986	28.0588
WDR5	10	9	19	6.43975	0.0291667	0.155286	13	186437	0.00332724	9.1875
YWHAH	10	11	21	5.61483	0.0294118	0.1781	11	283908	0.00358461	8.27778
AAMDC	9	0	9	6.41756	0	0.155823	12	0	0	2.77778
ABI1	9	7	16	6.0183	0	0.16616	11	70295	0.00137085	3.5
ACVR2B	9	3	12	7.32681	0	0.136485	13	62043	0.00079748	1.91667
ATF4	9	3	12	5.98237	0.0181818	0.167158	12	16369	0.00032295	5.81818
CCND1	9	15	24	5.67634	0.0261905	0.17617	12	288374	0.00384061	10.4762
CDH1	9	7	16	5.26435	0.0142857	0.189957	10	201307	0.00322001	13.5333
CRY1	9	10	19	6.60442	0.0571429	0.151414	12	264356	0.00382383	6.86667
GALNT10	9	13	22	7.43123	0	0.134567	13	188767	0.00319712	1.77273
GAS8	9	5	14	6.83249	0	0.146359	13	81203	0.00127778	2
GLI3	9	7	16	6.0795	0	0.164487	12	150818	0.00240195	4.06667
GTF2IRD2	9	5	14	6.99591	0	0.142941	13	31788	0.00049555	1.71429
H2AFX	9	8	17	5.97256	0.00416667	0.167433	12	153428	0.00244729	3
HDAC3	9	10	19	5.51514	0.0147059	0.181319	11	211007	0.00332875	7.70588
IRAK4	9	6	15	6.2877	0.0274725	0.159041	12	219214	0.00295679	6.07143
LRCH3	9	5	14	7.76372	0	0.128804	13	84522	0.00148106	1.57143
MAPK3	9	11	20	7.2	0.0105263	0.138889	14	147079	0.00180986	2.8
MED6	9	7	16	9.7511	0	0.102552	15	110752	0.00199907	1.375
NACC1	9	9	18	7.12808	0	0.14029	13	136479	0.00184744	3.17647
NFE2L1	9	5	14	1	0	1	1	43659	0.00076924	1.21429
NR3C1	9	4	13	6.45268	0	0.154974	13	93162	0.00153552	3.23077
PCNA	9	12	21	7.08833	0.0292398	0.141077	12	176389	0.00271433	7.57895
POLK	9	7	16	7.71514	0.00952381	0.129615	13	76278	0.00120084	2.86667
RNF41	9	3	12	6.21451	0	0.160914	11	44236	0.00081723	3.41667
SEC16A	9	2	11	8.50897	0	0.117523	13	16432	0.00024268	1.18182
SMC1A	9	11	20	7.75773	0.0228758	0.128904	14	114804	0.00212242	18.7222
SMCHD1	9	5	14	6.70757	0.00549451	0.149085	14	105956	0.00129003	22.7857
SRRT	9	6	15	1	0	1	1	47714	0.00074689	20.0667
TADA3	9	7	16	12.1174	0	0.0825263	19	129458	0.00163385	1.875
TBC1D10A	9	5	14	1.1	0	0.909091	2	60	2.29e-06	1.85714
TUBGCP6	9	7	16	9.15678	0	0.109209	16	215880	0.00261024	2.5
UBE2I	9	6	15	6.17319	0.00952381	0.161991	12	261175	0.00403534	8.93333
VHL	9	3	12	5.75552	0.0555556	0.173746	11	135997	0.00187833	9.2
VRK3	9	6	15	1	0	1	1	45939	0.00066453	1.33333
ABHD5	8	3	11	6.7959	0	0.147148	12	151662	0.00281719	2.54545
AGRN	8	8	16	7.03407	0	0.142165	13	121716	0.0015885	1.5625
BCAP29	8	5	13	6.91908	0	0.144528	12	32020	0.00060613	1.46154
BRAF	8	6	14	6.09779	0	0.163994	11	180299	0.00273235	4.30769
CDK11B	8	8	16	8.83123	0	0.113235	15	192757	0.00284994	2.6875
CEBPB	8	8	16	5.59401	0.0190476	0.178763	12	189607	0.00263193	10.2667
CEP290	8	3	11	6.64092	0.0111111	0.150582	13	10066	0.00024553	7.7
CSF3R	8	2	10	7.10442	0	0.140758	12	57709	0.00105616	2.8
CUL1	8	16	24	6.16309	0.00238095	0.162256	12	287194	0.00466479	20.381
ERLIN2	8	5	13	7.47697	0.00641026	0.133744	13	67056	0.00117787	4.76923
FZR1	8	10	18	6.45205	0	0.154989	12	177400	0.00253916	3.6875
GALT	8	6	14	8.41609	0	0.11882	14	83754	0.00135303	1.21429
GLE1	8	9	17	7.32555	0	0.136508	14	94483	0.00154743	2.11765
GORAB	8	4	12	7.78675	0	0.128423	13	101801	0.00154557	2.66667
HCFC2	8	9	17	10.7978	0	0.0926115	17	107967	0.00172146	1.35294
HOXB4	8	3	11	6.73722	0	0.148429	13	67394	0.00115204	2.63636
HOXC4	8	5	13	6.66845	0	0.14996	13	35191	0.00051448	3.46154
HSD17B12	8	6	14	6.72713	0	0.148652	12	92134	0.00142093	9.92857
HSPA5	8	13	21	8.53754	0.00238095	0.11713	15	144124	0.00234915	23.9048
IKZF1	8	7	15	5.66246	0.00952381	0.176602	12	133162	0.00229508	10.6
KLRG2	8	7	15	7.34669	0	0.136116	13	100572	0.0016283	2.13333
KMT2D	8	1	9	6.94548	0.0416667	0.143979	14	7160	0.00012111	4.11111
L3MBTL2	8	7	15	6.40032	0.0164835	0.156242	13	366299	0.00570441	8.28571
MLLT3	8	6	14	6.56151	0.00549451	0.152404	13	171283	0.0027786	6.28571
MPP2	8	5	13	8.1388	0.00641026	0.122868	15	84651	0.00142976	3.61538
P2RY2	8	6	14	7.0224	0	0.142402	13	95245	0.00132601	1.57143
PARD3	8	8	16	1	0.0047619	1	1	31601	0.0005058	2.53333
PELI2	8	5	13	7.87224	0	0.127029	14	73958	0.0013371	5.15385
PHC3	8	3	11	7.38896	0.0454546	0.135337	14	51023	0.00082382	8.81818
PML	8	11	19	6.34164	0.00653595	0.157688	12	172634	0.00294988	7.94444
POGK	8	5	13	10.2315	0	0.0977369	17	70559	0.00110257	3
POLR1A	8	6	14	9.25489	0	0.108051	16	233272	0.00342042	3.71429
PSMD4	8	8	16	5.60726	0.0047619	0.17834	11	254212	0.00421085	11.5333
PTEN	8	8	16	5.39653	0	0.185304	11	519227	0.00775349	13.8462
PTPN11	8	9	17	5.7776	0.0125	0.173082	11	118250	0.00150204	10.6875
RAD50	8	4	12	7.58801	0	0.131787	13	80880	0.00116325	28.0833
RBM27	8	5	13	1	0	1	1	56	2.14e-06	1.38462
REC8	8	3	11	6.61388	0	0.151197	12	84255	0.0015166	2.18182
RNF11	8	7	15	6.10631	0.032967	0.163765	11	371346	0.00313222	8.35714
SETD1A	8	2	10	8.04637	0	0.12428	14	71607	0.00105462	2.5
SIK2	8	6	14	1	0	1	1	40676	0.00056296	2.28571
SKI	8	6	14	6.82019	0	0.146623	13	92154	0.0015888	2.46154
SMAD1	8	3	11	5.29495	0.0444444	0.188859	11	41947	0.00081024	17.7
SPSB2	8	4	12	8.45972	0	0.118207	14	21758	0.00040934	2.83333
THOP1	8	7	15	6.77236	0	0.147659	12	39120	0.0007683	1.4
TLE4	8	6	14	7.22965	0	0.138319	14	86434	0.00097928	1.85714
UCHL1	8	6	14	5.5918	0.00549451	0.178833	11	65595	0.00117404	13.7857
UHRF1	8	6	14	8.67382	0.00641026	0.11529	15	69409	0.00141162	2.53846
UNC5B	8	5	13	6.90063	0	0.144914	11	226505	0.00400365	3.25
USP9X	8	3	11	5.96341	0.00909091	0.167689	12	50074	0.00081129	28.2727
WWP2	8	2	10	6.00631	0	0.166492	12	91821	0.00143402	9.8
YWHAB	8	12	20	5.84637	0.0441177	0.171046	11	244085	0.0030273	25.5882
ARID1B	7	3	10	6.12871	0.107143	0.163167	12	33140	0.00051079	12.5
ATG12	7	9	16	7.03249	0.00952381	0.142197	12	99148	0.00159404	3.73333
CAND1	7	7	14	7.42618	0	0.134659	14	78568	0.00132645	21.2143
CASP9	7	5	12	6.04322	0	0.165475	12	102445	0.00150644	4.08333
CDK6	7	5	12	6.28896	0.030303	0.159009	13	81088	0.0009992	6.91667
CDKN2A	7	8	15	5.90662	0.0363636	0.169301	12	325319	0.0036211	16.4545
CLTC	7	6	13	6.87508	0.0151515	0.145453	12	62940	0.00092015	47.5833
CSRNP2	7	9	16	7.77855	0	0.128559	13	169466	0.00310094	1.8125
CTPS2	7	8	15	7.28833	0	0.137206	14	156523	0.0027724	2.4
CUL4A	7	9	16	5.75647	0.00833333	0.173718	12	124535	0.00187193	21.625
DNMT3A	7	11	18	7.17666	0.0166667	0.139341	13	125498	0.0018409	19.5625
EPOR	7	3	10	5.9603	0	0.167777	10	15212	0.00033022	5.6
GADD45A	7	8	15	8.08423	0.00549451	0.123698	13	77102	0.00126445	4.42857
HIF1A	7	8	15	6.3489	0.00549451	0.157508	12	194344	0.002745	9.14286
INPP4A	7	4	11	6.53091	0	0.153118	12	64466	0.00104934	2.54545
KSR1	7	7	14	6.51956	0.021978	0.153385	12	92866	0.0018587	7.42857
LACTB	7	6	13	7.28297	0	0.137307	14	103899	0.00169042	2.53846
MAPK8IP1	7	9	16	5.82114	0.00416667	0.171788	12	159823	0.00171634	5.25
MAPKAP1	7	2	9	6.20787	0.0277778	0.161086	11	12808	0.00024238	3.66667
MAX	7	17	24	7.52177	0	0.132947	14	219156	0.00247397	4.41667
MDM4	7	6	13	5.93502	0.0151515	0.168492	12	169825	0.00240984	7.91667
MED24	7	7	14	8.48864	0	0.117804	15	224758	0.00255184	2.78571
MORF4L1	7	8	15	5.73849	0.0384615	0.174262	13	176976	0.00276073	12.0714
MSX1	7	3	10	8.43628	0	0.118536	14	51052	0.00067871	3.5
MYOD1	7	12	19	5.53817	0.0641026	0.180565	12	655736	0.00772174	16.4615
NFE2L2	7	16	23	5.37224	0.00952381	0.186142	11	412965	0.00540986	14
NUMB	7	7	14	8.10442	0	0.12339	14	153132	0.00219277	3.53846
PRR29	7	5	12	1.45455	0	0.6875	3	33618	0.00056621	1.66667
RNF8	7	4	11	6.50661	0	0.15369	12	19664	0.00039853	1.81818
SAP30BP	7	3	10	6.75874	0	0.147957	12	36267	0.00040578	2.1
SNAP23	7	9	16	8.62902	0.0125	0.115888	15	122641	0.00201777	2
SOCS2	7	6	13	6.61073	0.00909091	0.151269	12	139728	0.00227954	3.72727
SPRY2	7	8	15	5.84479	0.0047619	0.171092	11	136392	0.00194464	6.06667
TAF1C	7	8	15	7.17571	0.032967	0.139359	13	129148	0.00171232	3.21429
TAF3	7	4	11	7.04416	0	0.141961	13	72920	0.001215	1.54545
TRAPPC2	7	5	12	7.6694	0.00757576	0.130388	14	83728	0.00123559	4.66667
USP7	7	11	18	5.88233	0.0110294	0.170001	11	268371	0.004092	10.0588
ANKFY1	6	3	9	8.16866	0	0.122419	15	63336	0.00048521	2
APC	6	7	13	5.61388	0.0727273	0.17813	11	55896	0.00087729	9.72727
ARRB1	6	8	14	5.87666	0.0512821	0.170165	11	95469	0.00125177	10.7692
ATM	6	6	12	6.26183	0	0.159698	13	115939	0.00185871	8.91667
CCNE1	6	6	12	6.76972	0.0181818	0.147717	13	73199	0.00094502	4.63636
EXOSC2	6	10	16	6.97666	0	0.143335	13	112260	0.00211571	2.5
FAM204A	6	5	11	7.18896	0	0.139102	13	70351	0.00126474	2.18182
FBXW2	6	7	13	7.00252	0	0.142806	13	120369	0.00208808	4.69231
HGS	6	6	12	5.97697	0.0272727	0.167309	11	238492	0.00395303	16.2727
IKBKE	6	7	13	5.55047	0	0.180165	10	154140	0.00277741	10.9231
MAN2C1	6	5	11	1	0	1	1	30	1.15e-06	1.09091
MTOR	6	8	14	6.39968	0.0181818	0.156258	12	188724	0.00300391	11
MYO9B	6	5	11	1.375	0	0.727273	3	40	1.53e-06	1.09091
NR2C2	6	4	10	6.27161	0	0.159449	12	55537	0.000827	3.3
OBSL1	6	2	8	8.01136	0	0.124823	14	86006	0.00167197	1.375
PRMT1	6	6	12	6.00063	0	0.166649	11	58201	0.00104131	6.5
RAF1	6	5	11	5.89968	0.0892857	0.169501	11	328620	0.00573726	10.375
RICTOR	6	6	12	7.07666	0.00909091	0.14131	13	102403	0.00167875	3.81818
SAP25	6	3	9	5.94921	0	0.16809	11	34263	0.00063974	4.44444
SIRT2	6	4	10	7.2931	0	0.137116	13	16302	0.00030768	4.2
SKP2	6	7	13	5.53565	0	0.180647	11	294272	0.00492107	9.5
SMURF1	6	7	13	5.5306	0.0606061	0.180812	11	169663	0.00268265	17.75
SOCS1	6	2	8	6.18738	0	0.161619	11	57962	0.0007161	9.42857
SOCS3	6	4	10	6.05047	0.0178571	0.165276	11	134507	0.00201135	14.5
SOCS6	6	8	14	6.53249	0	0.153081	11	137808	0.00201538	4.71429
SUV39H1	6	4	10	7.95773	0	0.125664	14	44933	0.00050957	3.75
TCHP	6	5	11	8.46341	0	0.118156	14	99484	0.00118689	1.54545
TLR4	6	0	6	5.68527	0.3	0.175893	11	0	0	21.1667
UVRAG	6	0	6	6.42678	0.0333333	0.155599	12	0	0	4.33333
VPS18	6	7	13	7.64715	0	0.130768	14	35265	0.0007395	3.15385
AMOT	5	0	5	7.41349	0.05	0.134889	13	0	0	3.8
APH1B	5	2	7	6.38059	0.0476191	0.156725	12	14464	0.00024222	6.85714
BIRC3	5	3	8	5.31293	0.0178571	0.18822	11	189187	0.00263729	29.125
DCC	5	1	6	9.41861	0	0.106173	15	46101	0.00078634	8.16667
DLG1	5	7	12	6.27003	0.0181818	0.159489	11	94270	0.00167481	4.54545
DLGAP1	5	2	7	5.78328	0.0666667	0.172912	11	65767	0.00097524	16
EPC1	5	8	13	9.26909	0	0.107886	16	135146	0.00195682	4.83333
ESR1	5	10	15	5.86562	0.00757576	0.170485	11	269915	0.00414434	14
FBXO32	5	1	6	5.84637	0	0.171046	11	232303	0.00335226	10.4
FLYWCH2	5	2	7	8.353	0	0.119718	13	67717	0.0011494	2
INPP5D	5	6	11	5.75552	0.119048	0.173746	11	81508	0.00104985	18
LDB2	5	1	6	6.86435	0	0.14568	13	57353	0.00078472	3.5
LNX1	5	2	7	7.1265	0	0.140321	13	148848	0.00204386	4.85714
NCSTN	5	11	16	6.5183	0.0285714	0.153414	12	55603	0.00098333	5.8
PQLC1	5	2	7	1.16667	0	0.857143	2	12	4.6e-07	1.42857
RBM26	5	5	10	6.0167	0	0.166204	11	43396	0.00071494	3.1
RIPK1	5	12	17	5.34921	0.104762	0.186943	11	331709	0.00384278	22.8
TAB2	5	5	10	5.47729	0.0694444	0.182572	11	77270	0.00082037	24.7778
TBK1	5	6	11	6.2511	0.0181818	0.159972	12	210082	0.00355604	8.63636
TCF4	5	3	8	5.79716	0.125	0.172498	12	168871	0.00164209	17
THRB	5	3	8	6.45166	0	0.154999	12	15927	0.00027142	8.625
VAPB	5	0	5	7.15027	0.05	0.139855	13	0	0	8.2
ARHGAP32	4	0	4	6.77105	0	0.147688	12	0	0	9.25
ARID1A	4	2	6	6.30631	0.15	0.158571	13	56678	0.00073689	72
ATG5	4	3	7	6.33155	0.166667	0.157939	11	62733	0.00097798	14
CARM1	4	0	4	6.93884	0.0833333	0.144116	13	0	0	4.5
CASP7	4	1	5	7.0246	0	0.142357	12	1045	1.694e-05	3.8
CAV1	4	1	5	5.79533	0	0.172553	12	7471	0.00014052	10.8
CBX7	4	2	6	6.57792	0.3	0.152024	13	25231	0.000354	17.2
CHUK	4	7	11	5.89022	0.0972222	0.169773	11	145720	0.00202099	13.6667
CTR9	4	1	5	6.46782	0.333333	0.154612	12	0	0	7.25
CYLD	4	6	10	5.71167	0.190476	0.17508	11	140630	0.00134643	26.4286
FYN	4	2	6	5.53249	0.15	0.18075	10	9240	7.349e-05	18.2
HDAC5	4	1	5	6.44924	0	0.155057	12	5819	0.00011081	2.8
HRAS	4	3	7	6.44385	0.0333333	0.155187	12	1062255	0.0170695	9.5
HSP90AA1	4	11	15	5.92587	0.0128205	0.168752	12	320704	0.00482001	40.3077
HTRA2	4	0	4	6.19578	0	0.1614	12	0	0	4.25
ID1	4	2	6	6.51356	0.2	0.153526	13	137218	0.00103642	14.2
ID2	4	3	7	6.12429	0.05	0.163284	13	165138	0.00143463	14
IGBP1	4	1	5	8.85984	0	0.112869	13	5963	0.00012138	8
IL1R1	4	0	4	6.47114	0.5	0.154532	12	0	0	16
IRF4	4	1	5	5.62681	0.1	0.17772	11	88714	0.00144051	26
ITPR1	4	1	5	6.99306	0.15	0.142999	12	2902	5.332e-05	11
KAT8	4	2	6	6.12618	0	0.163234	12	24093	0.00042567	14
KDM2B	4	2	6	6.56278	0.583333	0.152375	13	197	1.28e-06	25
KDR	4	2	6	5.96278	0	0.167707	10	36357	0.00036394	12.8
KIT	4	4	8	6.11546	0.119048	0.16352	11	93106	0.00106953	17.8571
LEF1	4	3	7	5.84132	0.1	0.171194	12	83432	0.00123999	20.4
LIN7C	4	4	8	6.94795	0.0952381	0.143927	12	36312	0.00069291	6.71429
MAP3K5	4	3	7	5.90883	0.05	0.169238	12	49632	0.00081899	15.8
MEIS2	4	0	4	1.2	0	0.833333	2	0	0	3.5
NCK1	4	5	9	5.75615	0.133333	0.173727	11	71487	0.00069266	15.1667
NOTCH1	4	5	9	9.10095	0	0.109879	15	117731	0.00161229	11.8571
NTRK1	4	2	6	5.28297	0.2	0.189288	10	8398	0.0001342	42.6
PCGF2	4	5	9	6.50095	0.466667	0.153824	13	18323	0.00012663	68
PDS5A	4	2	6	7.75931	0.35	0.128878	14	1733	1.576e-05	63.4
PER2	4	4	8	6.08927	0.15	0.164223	13	100228	0.00130967	18.2
REV1	4	6	10	6.7205	0.133333	0.148798	12	134749	0.00238592	26.5
RXRA	4	4	8	6.78801	0	0.147319	13	32295	0.00052535	4.375
RYK	4	0	4	6.84998	0	0.145986	13	0	0	9.25
SH2B2	4	4	8	5.73691	0.133333	0.17431	11	79642	0.00109083	17.1667
SH3GL2	4	4	8	7.74416	0	0.12913	13	29271	0.00047734	5
SMAD6	4	0	4	6.52602	0	0.153233	12	0	0	4.75
STX3	4	0	4	8.62579	0.0833333	0.115931	15	0	0	6
SUFU	4	1	5	6.91302	0	0.144655	13	6761	0.00012103	5.5
TAF1B	4	3	7	6.83186	0.25	0.146373	13	57103	0.00088856	11.2
TLR3	4	0	4	5.7556	0.416667	0.173744	11	0	0	29
UBE2E3	4	3	7	6.8489	0	0.146009	13	44537	0.00075507	12.5714
USF1	4	12	16	6.46372	0.00952381	0.15471	12	118121	0.00167501	4
YY1	4	2	6	5.65836	0.05	0.17673	12	148379	0.00124796	26.2
AMOTL2	3	0	3	7.94325	0.166667	0.125893	13	0	0	4
ARHGAP1	3	0	3	8.84611	0	0.113044	14	0	0	6.33333
ATF2	3	8	11	6.3388	0.0535714	0.157759	13	411530	0.00471215	12.75
ATXN3	3	0	3	5.39514	0	0.185352	10	0	0	50.6667
AXIN2	3	1	4	5.63817	0.333333	0.177363	11	51328	0.00088471	26.3333
BAG3	3	0	3	6.54018	0	0.152901	12	0	0	6.33333
BAG6	3	1	4	7.3257	0	0.136506	12	8216	0.00012161	6.33333
BAX	3	3	6	6.73155	0	0.148554	12	8642	0.00010173	10.25
BCL6B	3	1	4	6.09959	0	0.163945	12	18228	0.00024207	14.3333
BECN1	3	7	10	5.54385	0.0714286	0.18038	11	181630	0.00280611	25
BLNK	3	0	3	6.7789	0	0.147517	13	0	0	9.33333
BLOC1S3	3	1	4	6.62252	0	0.151	13	7089	9.574e-05	8.25
BRCA2	3	3	6	6.06814	0.0833333	0.164795	12	117446	0.00146644	12.25
CASK	3	4	7	6.28959	0.0666667	0.158993	12	66885	0.00107077	13.1667
CBX2	3	5	8	7.18612	0.333333	0.139157	14	81762	0.00063162	20.8333
CCNA2	3	2	5	6.67603	0.333333	0.14979	13	1278	1.802e-05	13.3333
CDC27	3	2	5	7.45047	0.0833333	0.13422	13	29510	0.00041111	8.75
CDK5	3	0	3	6.06471	0	0.164888	12	0	0	10
CFTR	3	0	3	1	0	1	1	0	0	2.33333
CHD5	3	0	3	5.85588	0.166667	0.170768	13	0	0	32
CHFR	3	0	3	6.4133	0	0.155926	11	0	0	11
CRY2	3	5	8	7.06751	0.261905	0.141493	14	9594	9.183e-05	11.7143
CSF1R	3	1	4	6.41325	0.5	0.155927	11	0	0	24.5
CTBP1	3	1	4	6.53264	0.0833333	0.153077	13	1412	3.381e-05	13.5
CTBP2	3	4	7	6.9	0	0.144928	13	28012	0.00046929	5.71429
CTNND1	3	3	6	6.71073	0.15	0.149015	13	64588	0.00105627	15.6
DNMT3B	3	2	5	6.85489	0.25	0.145881	13	67901	0.00065616	84.25
DVL2	3	4	7	1.25	0.0714286	0.8	2	15685	0.00027136	11.5714
EPS8	3	0	3	5.73258	0	0.174442	10	0	0	21.6667
ERBB2	3	2	5	5.5694	0.35	0.179553	10	15266	0.0002213	27
FANCD2	3	3	6	6.46404	0	0.154702	12	76505	0.00120163	9
FBXW8	3	3	6	6.46404	0.166667	0.154702	13	40321	0.00070577	18.5
GAB2	3	1	4	6.42997	0.0833333	0.155522	11	8905	9.849e-05	26.25
GATA1	3	4	7	5.80789	0.0333333	0.17218	13	114492	0.00156132	25.1667
GRIN2B	3	3	6	7.1817	0.05	0.139243	13	13538	0.00012013	9
HOXA9	3	1	4	1	0.0833333	1	1	9791	0.00018244	11.5
HSPA8	3	14	17	5.54543	0.0333333	0.180329	11	348376	0.00441321	42.5
HUWE1	3	2	5	6.73691	0.15	0.148436	13	89841	0.00115261	83
ID3	3	2	5	6.60599	0.25	0.151378	13	45570	0.0002389	74.75
ILK	3	2	5	6.13722	0	0.16294	12	34946	0.00058567	9.33333
INHBA	3	0	3	7.82036	0	0.127871	12	0	0	5.33333
ITGA5	3	0	3	5.70009	0	0.175436	11	0	0	49
ITPR3	3	1	4	6.46236	0	0.154742	13	3747	7.437e-05	10.3333
KAT2A	3	6	9	7.4388	0.119048	0.13443	14	42427	0.0007213	10
KAT2B	3	8	11	6.10978	0.0694444	0.163672	12	213487	0.00302729	16.7778
LARP7	3	0	3	7.08735	0	0.141096	14	0	0	16.3333
LMX1B	3	0	3	7.22233	0.166667	0.13846	14	0	0	5.33333
LRP6	3	3	6	1.25	0	0.8	2	27	1.03e-06	4.2
LRP8	3	0	3	6.79319	0	0.147206	13	0	0	7.66667
MAPK14	3	5	8	7.00789	0.0238095	0.142696	14	99225	0.00116827	10.5714
MAPK7	3	1	4	6.28675	0	0.159065	12	7917	0.00013451	18.6667
MAPK8IP3	3	2	5	6.60536	0	0.151392	13	39045	0.00066195	7.75
MAPT	3	4	7	5.64826	0.0714286	0.177046	11	177947	0.00190886	30.2857
MARK2	3	4	7	6.37066	0.333333	0.15697	11	36540	0.00027708	21
MBIP	3	3	6	7.4388	0.666667	0.13443	14	6971	0.00012096	8.66667
MDC1	3	1	4	6.06467	0.166667	0.164889	12	28921	0.00040487	14.75
MIB1	3	1	4	1	0	1	1	8738	0.00015131	4
MNT	3	1	4	5.79085	0.333333	0.172686	12	14096	0.00019488	33.6667
MYC	3	5	8	6.59716	0.0238095	0.15158	13	220354	0.00233301	17.2857
NCOA3	3	3	6	6.10032	0.05	0.163926	12	61682	0.00096561	16.2
NDFIP1	3	3	6	6.2817	0	0.159192	12	152080	0.00159443	67.8
NFKB2	3	2	5	5.82965	0.166667	0.171537	12	14069	0.00013216	13.25
NFKBIA	3	6	9	5.72776	0.0714286	0.174588	12	216726	0.00205841	20.7143
NPHP1	3	2	5	6.69642	0.166667	0.149334	12	5243	0.00012153	6.66667
NR0B2	3	2	5	5.447	0	0.183587	11	108276	0.0017075	28.75
NR5A1	3	1	4	5.89193	0	0.169724	11	6930	0.00012107	13.3333
PAIP1	3	1	4	1.25	0	0.8	2	74	2.71e-06	6.25
PAK1	3	1	4	6.85584	0	0.145861	12	33921	0.00065237	8.66667
PARP1	3	2	5	6.10189	0	0.163884	12	23585	0.00037547	15.4
PCGF1	3	5	8	6.56309	0.35	0.152367	13	39017	0.00045916	79.8
PHF12	3	2	5	5.82555	0.666667	0.171658	13	2011	4.528e-05	31
POLR2A	3	9	12	6.85363	0.0833333	0.145908	13	50383	0.0007103	70.5556
PPARGC1A	3	4	7	8.10158	0.0333333	0.123433	14	22000	0.00034874	13
PPP1CB	3	2	5	8.42461	0	0.1187	15	13900	0.00014957	116.6
PRKAG1	3	2	5	6.43659	0.333333	0.155362	12	21012	0.00033242	14.6667
PRKCZ	3	1	4	6.13407	0.0833333	0.163024	11	11801	0.00017329	11.5
PRMT5	3	2	5	6.29432	0	0.158873	13	23602	0.00036808	19
PRPF40A	3	1	4	1	0	1	1	13868	0.00027553	11.75
PTGES3	3	4	7	7.84543	0.05	0.127463	14	60122	0.00097749	60.8
RAD51	3	1	4	6.10915	0.333333	0.163689	12	5525	9.237e-05	8.66667
RAD51D	3	0	3	7.58731	0	0.131799	14	0	0	1.66667
RBCK1	3	4	7	5.93785	0.333333	0.168411	11	37434	0.00045832	21
RBPJ	3	1	4	10.0994	0	0.0990161	16	10103	0.00016188	3.33333
RFXANK	3	3	6	5.7877	0	0.17278	12	73104	0.0014144	9.2
RPS6KB1	3	1	4	6.24953	0	0.160012	11	51142	0.00069205	14
RRN3	3	1	4	7.65647	0	0.130609	14	93376	0.00152429	71.5
RUNX1T1	3	0	3	7.3728	0	0.135634	13	0	0	3.66667
RWDD1	3	0	3	13.1024	0	0.0763219	20	0	0	6.33333
RXRG	3	3	6	7.39338	0	0.135256	13	60437	0.00092395	7.33333
SCNN1A	3	3	6	7.31514	0	0.136703	13	93807	0.0008719	14.6667
SETD7	3	0	3	6.15984	0.166667	0.162342	12	0	0	11.6667
SLC22A5	3	0	3	5.72406	0	0.174701	11	0	0	53.3333
SMARCA5	3	5	8	6.43123	0.0666667	0.155491	12	154758	0.00226962	62.5
SMC3	3	5	8	7.47855	0.0952381	0.133716	13	86333	0.00155502	52.7143
SNAP25	3	2	5	8.64669	0.333333	0.115651	15	50	1.03e-06	5
SNTA1	3	1	4	9.17003	0	0.109051	15	11418	0.00018474	8
SOCS4	3	2	5	6.16656	0	0.162165	13	85315	0.00143492	16.4
SOX2	3	4	7	5.52744	0.1	0.180915	12	131428	0.00149535	34.8333
SSBP2	3	3	6	6.22713	0.1	0.160588	13	53648	0.00075228	10.1667
STAT3	3	5	8	6.54953	0	0.152683	12	88510	0.00129795	12
STAT5A	3	5	8	5.71199	0	0.17507	12	318890	0.00601859	22.8571
STX1A	3	4	7	8.64669	0.15	0.115651	15	13026	0.00015258	5.4
SUMO1	3	6	9	9.13249	0.0555556	0.109499	15	27575	0.00035987	14.6667
TAF1A	3	2	5	7.54006	0.833333	0.132625	13	0	0	13
TAX1BP1	3	7	10	5.78896	0.214286	0.172743	11	331059	0.00366005	34.25
TRAF3IP2	3	3	6	5.71041	0.15	0.175119	11	60398	0.00081229	25.6
TRIB3	3	1	4	6.7057	0	0.149127	13	1635	1.848e-05	11.6667
TRPC4	3	1	4	7.09197	0	0.141005	13	346	6.7e-06	3
TSC1	3	2	5	1	0	1	1	10942	0.00018668	12.25
UBTF	3	2	5	5.64606	0.166667	0.177115	12	114743	0.0016439	26.25
USP8	3	3	6	5.66215	0.133333	0.176612	11	65275	0.00085068	34
VAMP2	3	4	7	7.64826	0.2	0.130749	14	92968	0.0017417	10.2
VAV3	3	2	5	5.50631	0	0.18161	10	147698	0.001994	28.25
VPS26A	3	1	4	8.12303	0.5	0.123107	14	5709	9.233e-05	4
WWTR1	3	3	6	5.83791	0	0.171294	12	21147	0.00029248	11.8333
XIAP	3	5	8	6.14637	0	0.162698	11	43988	0.00073086	4.66667
YWHAG	3	7	10	6.66404	0.196429	0.150059	12	89332	0.00102384	49.875
YWHAQ	3	4	7	6.18486	0	0.161685	11	86707	0.00072645	13.6667
ZEB1	3	0	3	6.27995	0	0.159237	12	0	0	8.66667
ABCA1	2	0	2	7.66425	0	0.130476	14	0	0	7
ABCD1	2	0	2	10.7442	0	0.0930731	16	0	0	9
ACADSB	2	0	2	6.03185	0	0.165787	12	0	0	21.5
ACE	2	0	2	6.7988	0	0.147085	12	0	0	15
ACOT8	2	1	3	6.61136	0	0.151255	13	22643	0.00024554	25
ACVR2A	2	1	3	7.36329	0	0.135809	12	4659	5.573e-05	9.66667
ADRBK1	2	0	2	6.56918	0	0.152226	12	0	0	20
AGFG1	2	1	3	8.42713	0	0.118664	14	33774	0.00061069	14
ALS2CR11	2	0	2	5.93283	0	0.168554	11	0	0	18
AMFR	2	1	3	7.16498	0	0.139568	13	35958	0.0005554	18
ANXA3	2	1	3	6.20599	0	0.161135	12	24964	0.00050616	17.3333
AP5S1	2	0	2	6.69505	0	0.149364	12	0	0	17.5
APOF	2	0	2	6.01892	0	0.166143	13	0	0	21
APP	2	8	10	6.14196	0	0.162815	12	214223	0.0029502	7.875
AR	2	1	3	1	0	1	1	2	8e-08	4.33333
ASB2	2	0	2	6.87039	0.5	0.145552	12	0	0	8
ASL	2	0	2	6.38253	0	0.156678	12	0	0	19
ATF3	2	1	3	6.08389	0	0.164369	12	7965	0.00016737	15
ATF7IP	2	0	2	1.75	0	0.571429	3	0	0	1.5
ATG16L1	2	2	4	6.65268	0.333333	0.150315	11	6547	0.000121	9.33333
ATG3	2	2	4	7.88013	0.166667	0.126902	13	28019	0.00041816	10.6667
ATG7	2	2	4	8.0694	0.166667	0.123925	13	19657	0.0002808	9.66667
ATP5E	2	1	3	6.04322	0	0.165475	12	69001	0.00087329	19.6667
ATRX	2	1	3	5.84858	0	0.170982	13	109492	0.00224786	23
BCL11A	2	0	2	6.23899	0	0.160282	12	0	0	15
BCL6	2	2	4	7.09864	0	0.140872	13	9116	0.00012111	2
BID	2	1	3	6.47634	0	0.154408	12	5059	0.0001044	15.3333
BIN1	2	1	3	6.23116	0	0.160484	13	9443	0.00012103	9
BLOC1S4	2	1	3	7.6695	0	0.130387	13	3905	5.252e-05	6.5
BLOC1S6	2	2	4	7.96065	0	0.125618	14	1295	1.771e-05	9.33333
BRD2	2	1	3	6.08423	0	0.164359	12	55408	0.00094425	21
BTF3	2	0	2	6.44193	0	0.155233	12	0	0	19
BTG1	2	0	2	1	0	1	1	0	0	2
BTK	2	2	4	6.13615	0	0.162969	12	13608	0.00019283	8.25
CACNA1C	2	0	2	1.33333	0	0.75	2	0	0	2.5
CADM4	2	0	2	6.64081	0	0.150584	13	0	0	18.5
CALU	2	1	3	6.40789	0	0.156058	12	79824	0.00122351	14.3333
CARD10	2	2	4	6.36562	0	0.157094	12	29348	0.00048723	16
CASP1	2	0	2	6.16551	0	0.162193	13	0	0	11
CBX1	2	2	4	8.13565	0	0.122916	14	16157	0.00014646	12.5
CBX3	2	5	7	8.13438	0.0952381	0.122935	14	18091	0.00031369	92.4286
CCNA1	2	2	4	6.45521	0.333333	0.154914	13	7085	0.0001058	22
CCNH	2	1	3	6.75631	0	0.14801	13	5477	0.00012103	10.5
CCT7	2	0	2	1	0	1	1	0	0	3.5
CD163	2	0	2	6.7074	0	0.149089	11	0	0	12.5
CD28	2	0	2	6.07348	0	0.16465	11	0	0	15.5
CDH2	2	2	4	5.95804	0.166667	0.16784	12	40870	0.00066312	17.6667
CDH7	2	0	2	7.01072	0	0.142639	12	0	0	17.5
CDK1	2	5	7	1	0.0666667	1	1	2418	2.269e-05	11.8333
CDK9	2	2	4	5.66688	0.0833333	0.176464	12	79908	0.00103453	24.5
CELSR1	2	0	2	7.4871	0	0.133563	14	0	0	12
CEP170	2	1	3	5.91546	0	0.169049	10	195603	0.00347236	13.3333
CERS3	2	0	2	6.91848	0	0.14454	12	0	0	24
CHCHD3	2	0	2	6.09082	0	0.164181	13	0	0	19
CHORDC1	2	1	3	6.88959	0	0.145147	13	1085	1.585e-05	14
CIT	2	0	2	8.848	0	0.11302	14	0	0	6.5
CITED4	2	0	2	6.1642	0	0.162227	11	0	0	18
CLCA1	2	0	2	6.67203	0	0.149879	13	0	0	19.5
CLIC6	2	0	2	5.91738	0	0.168994	11	0	0	23.5
CLIP3	2	2	4	6.35426	0	0.157375	11	13497	0.00021329	13.5
CLN8	2	1	3	6.43028	0	0.155514	12	189203	0.00245511	18
CMTM6	2	0	2	7.50393	0	0.133263	13	0	0	11
CNIH3	2	0	2	6.02744	0	0.165908	12	0	0	28
COTL1	2	1	3	7.98107	0	0.125296	14	14391	0.00027085	7
COX7A1	2	0	2	6.40145	0	0.156215	12	0	0	16.5
CRMP1	2	1	3	9.14984	0	0.109291	15	15258	0.00026109	9.33333
CUL4B	2	0	2	6.8666	0	0.145632	13	0	0	11.5
DANCR	2	0	2	6.26175	0	0.1597	12	0	0	22
DCX	2	0	2	6.95965	0	0.143685	13	0	0	6
DDB1	2	2	4	8.43659	0	0.118531	15	7323	0.00012142	83.75
DDX58	2	1	3	7.24716	0	0.137985	13	7870	0.00012103	6
DERL1	2	1	3	7.63407	0	0.130992	13	64630	0.00067423	9.5
DERL2	2	0	2	6.60265	0	0.151454	13	0	0	25.5
DMTN	2	0	2	6.14443	0	0.162749	12	0	0	22
DNAJA1	2	2	4	11.7505	0	0.085103	18	59720	0.0011108	28.5
DNMT3L	2	2	4	7.6489	0.5	0.130738	14	6319	0.00011142	10
DNPH1	2	1	3	6.10189	0	0.163884	12	33046	0.00056031	17.3333
DOK2	2	1	3	6.74732	0	0.148207	12	2411	1.996e-05	9.66667
DVL1	2	2	4	1.8	0.25	0.555556	3	1066	1.282e-05	14
EGR1	2	2	4	6.23375	0	0.160417	12	48995	0.0006421	15
EID1	2	2	4	6.57161	0	0.15217	12	108190	0.00172987	19
EID3	2	0	2	1.33333	0	0.75	2	0	0	1.5
EMX1	2	0	2	8.01545	0	0.124759	14	0	0	11
EPHX2	2	0	2	6.44213	0	0.155228	13	0	0	17
ERCC1	2	1	3	1	0	1	1	1	0.5	1
EZH1	2	3	5	5.34795	1	0.186988	12	0	0	106.667
FADS3	2	0	2	6.42416	0	0.155662	11	0	0	17.5
FAF1	2	1	3	7.15544	0.166667	0.139754	13	9	3.4e-07	17.3333
FAM110C	2	0	2	6.55535	0	0.152547	12	0	0	13
FAM208B	2	0	2	6.22296	0	0.160695	12	0	0	17.5
FANCC	2	2	4	6.34574	0	0.157586	13	41034	0.0005414	9.33333
FANCG	2	1	3	6.53216	0	0.153089	12	5962	0.00012103	6.5
FBXL3	2	0	2	7.6017	0.5	0.131549	13	0	0	11
FBXO2	2	0	2	6.73983	0	0.148372	13	0	0	27.5
FGR	2	0	2	5.58751	0	0.178971	10	0	0	30
FMR1	2	1	3	7.15931	0	0.139678	13	3039	5.017e-05	10.5
FOXH1	2	1	3	6.59464	0	0.151638	12	2629	2.862e-05	19
FOXO1	2	2	4	6.25079	0	0.15998	12	6633	0.00013387	11.3333
FOXO3	2	1	3	6.18675	0	0.161636	12	18186	0.00019406	33.5
GC	2	0	2	8.09588	0	0.12352	13	0	0	16
GFI1B	2	0	2	7.2321	0	0.138272	13	0	0	20.5
GJA1	2	0	2	10.1586	0	0.0984385	16	0	0	4.5
GLI1	2	1	3	7.91207	0	0.126389	14	1	4e-08	4
GLI2	2	2	4	7.51041	0	0.133149	13	18358	0.00029769	10.25
GNB1	2	2	4	1	0	1	1	8	3.1e-07	2.25
GPR101	2	0	2	7.33554	0	0.136323	13	0	0	14.5
GRB10	2	3	5	6.98738	0.1	0.143115	12	61522	0.00070283	14.6
GRIA2	2	1	3	1	0	1	1	6595	6.537e-05	12.3333
GRIK1	2	0	2	6.26995	0	0.159491	12	0	0	18.5
GRIN1	2	0	2	8.17881	0	0.122267	14	0	0	4
GSTP1	2	1	3	5.34669	0	0.187032	12	35889	0.00047762	144
GZMB	2	0	2	6.53752	0	0.152963	13	0	0	11.5
H1FOO	2	0	2	5.8871	0	0.169863	12	0	0	27
H3F3A	2	0	2	7.3555	0	0.135953	13	0	0	6
HECTD2	2	1	3	6.46972	0	0.154566	12	9427	0.00012114	13.5
HIC1	2	0	2	6.58657	0	0.151824	12	0	0	7
HIST1H3H	2	0	2	7.37212	0	0.135646	13	0	0	14
HMX2	2	1	3	6.36562	0	0.157094	13	37096	0.00058766	19.3333
HOXA10	2	1	3	7.33912	0.333333	0.136256	13	903	1.587e-05	14.3333
HOXB8	2	0	2	1.33333	0	0.75	2	0	0	5
HOXD13	2	0	2	8.04981	0	0.124227	13	0	0	9.5
HSP90AB1	2	14	16	8.84448	0.0238095	0.113065	15	56725	0.00091648	56.3333
HSP90B1	2	2	4	7.55741	0.0833333	0.13232	14	119244	0.00190576	80.25
IFNAR2	2	1	3	6.15016	0	0.162597	12	139565	0.0018184	19
IFNGR1	2	0	2	6.38821	0	0.156538	11	0	0	13.5
IFT57	2	0	2	7.99151	0	0.125133	14	0	0	8.5
IGF1R	2	1	3	6.88107	0	0.145326	12	57290	0.00085637	21.3333
IGSF5	2	1	3	8.10227	0	0.123422	14	8071	0.0001213	7.33333
IL15	2	0	2	7.14128	0	0.140031	14	0	0	16
IL7	2	0	2	6.21728	0	0.160842	12	0	0	15
INPP1	2	0	2	5.74141	0	0.174173	11	0	0	22
IRF3	2	1	3	6.60158	0	0.151479	12	92085	0.00162174	12.3333
IRF9	2	1	3	9.45741	0	0.105737	15	9581	0.00015159	5
IRX1	2	1	3	5.86278	0	0.170568	10	62237	0.00091728	26.6667
ISM1	2	0	2	6.1293	0	0.163151	12	0	0	24
ITGB1	2	2	4	1	0	1	1	11424	0.00018489	66
ITGB2	2	1	3	6.6511	0	0.150351	12	61196	0.0009439	15
ITGB3	2	0	2	7.32513	0	0.136516	14	0	0	3
JAK3	2	0	2	6.48534	0	0.154194	13	0	0	7
JUNB	2	0	2	1	0	1	1	0	0	1
KCNJ1	2	0	2	6.72816	0	0.148629	12	0	0	16
KHDRBS1	2	6	8	6.18738	0	0.161619	12	89074	0.00125176	13.2857
KLF4	2	1	3	6.13659	0	0.162957	12	54028	0.00078474	26.6667
KLF5	2	0	2	5.85809	0.5	0.170704	13	0	0	46.5
KLHL40	2	0	2	7.01922	0	0.142466	12	0	0	2
LAMP3	2	1	3	6.78738	0	0.147332	12	48358	0.00086032	19.6667
LHX9	2	0	2	1.33333	0	0.75	2	0	0	5
LITAF	2	1	3	8.01356	0	0.124789	13	14952	0.00012103	12
LRRC2	2	0	2	6.68009	0	0.149699	13	0	0	18
LSM14B	2	0	2	7.1457	0	0.139944	13	0	0	17.5
MAFG	2	0	2	6.36897	0	0.157011	12	0	0	12
MALT1	2	2	4	5.77697	0	0.173101	11	20783	0.00030008	28.6667
MAP2K6	2	2	4	6.49085	0	0.154063	12	160332	0.00259232	19.25
MAP3K2	2	2	4	5.78076	0	0.172988	11	41861	0.00055926	14.3333
MAP3K4	2	1	3	6.00347	0.333333	0.16657	11	5376	9.237e-05	18.6667
MAPK6	2	0	2	1.91667	0	0.521739	3	0	0	8
MAPKAPK3	2	1	3	7.07413	0	0.14136	14	21753	0.00037819	12.6667
MARCH5	2	1	3	1	0	1	1	6040	9.742e-05	88
MECP2	2	2	4	5.86151	0.166667	0.170604	13	27943	0.00042758	31.25
MEF2C	2	2	4	6.45615	0.166667	0.154891	12	5714	0.00010882	12
MEOX1	2	0	2	1	0	1	1	0	0	3
MEOX2	2	0	2	1	0	1	1	0	0	3
MGLL	2	0	2	8.30135	0	0.120462	15	0	0	17.5
MGRN1	2	2	4	8.16404	0	0.122488	14	34201	0.00052685	2.5
MIB2	2	3	5	6.32145	0.0833333	0.158192	12	192439	0.002376	22.25
MID1	2	1	3	9.85889	0	0.101431	14	1	4e-08	2.5
MITF	2	0	2	1.8	0	0.555556	3	0	0	5
MLX	2	0	2	1.85714	0	0.538462	2	0	0	10.5
MPZL1	2	1	3	6.74921	0	0.148165	13	49843	0.00052416	23.6667
MRM1	2	0	2	6.29301	0	0.158907	12	0	0	14.5
MUC20	2	0	2	6.26868	0	0.159523	12	0	0	17.5
MX2	2	0	2	7.21177	0	0.138662	12	0	0	13
MYB	2	5	7	8.13817	0	0.122878	14	54320	0.00063886	14.5
MYSM1	2	0	2	5.60233	0	0.178497	11	0	0	64.5
NBR1	2	0	2	5.57774	1	0.179284	11	0	0	75
NCK2	2	1	3	6.46862	0	0.154592	11	6998	0.00012103	7.33333
NDE1	2	0	2	6.52349	0	0.153292	12	0	0	12.5
NEDD8	2	1	3	7.16215	0	0.139623	13	258	4.78e-06	11.5
NEDD9	2	1	3	6.46248	0	0.154739	11	6570	0.00012107	8.66667
NF1	2	3	5	6.85394	0.333333	0.145901	13	519	1.261e-05	18.6667
NGFR	2	1	3	5.57697	0	0.179309	11	36825	0.00063014	38
NGLY1	2	1	3	7.16709	0	0.139527	13	8148	0.000121	18
NKX2-5	2	0	2	7.84872	0.5	0.127409	14	0	0	2.5
NOC2L	2	2	4	7.97634	0	0.125371	14	94288	0.00163778	80.75
NR0B1	2	1	3	6.26814	0	0.159537	13	13533	0.00019297	22.5
NR1I3	2	0	2	7.19048	0	0.139073	13	0	0	5
NRBP1	2	0	2	6.87039	0.5	0.145552	12	0	0	8
NTRK2	2	0	2	5.94767	0	0.168133	11	0	0	16.5
NUP155	2	2	4	7.2489	0	0.137952	13	64571	0.00112325	79.25
NUS1	2	1	3	5.94511	0	0.168205	12	48644	0.00060666	27.6667
NUTF2	2	0	2	1.33333	0	0.75	2	0	0	4
OPRM1	2	0	2	1	0	1	1	0	0	1
OSMR	2	0	2	6.07804	0	0.164527	11	0	0	26.5
OTUB1	2	1	3	6.59401	0	0.151653	12	173195	0.00243131	52.6667
OVOL1	2	0	2	6.59673	0	0.15159	12	0	0	18
OXA1L	2	0	2	6.56638	0	0.152291	12	0	0	13.5
PAF1	2	3	5	5.73596	0.166667	0.174339	12	70232	0.00122119	25.75
PAFAH1B1	2	3	5	1.33333	0.05	0.75	2	9391	0.00016022	9.2
PCTP	2	0	2	1	0	1	1	0	0	2.5
PEBP1	2	1	3	6.8776	0.5	0.145399	12	0	0	7
PFDN2	2	0	2	5.53516	0	0.180663	11	0	0	23.5
PFN1	2	0	2	6.68906	0	0.149498	13	0	0	17.5
PGGT1B	2	0	2	6.32135	0	0.158194	11	0	0	21
PGR	2	2	4	6.8429	0	0.146137	12	33337	0.00051395	12
PIAS1	2	4	6	6.80158	0	0.147025	12	20749	0.00033623	11.5
PKNOX1	2	1	3	1.33333	0	0.75	2	2703	3.467e-05	7
PLCG1	2	1	3	5.62945	0	0.177637	11	1623	3.052e-05	17.3333
POC5	2	1	3	7.84606	0	0.127453	14	159888	0.00230971	11
POLH	2	1	3	7.59148	1	0.131727	13	0	0	12.5
POLI	2	2	4	5.77729	0.5	0.173092	11	75244	0.00141776	63
POLR2C	2	0	2	7.07251	0	0.141393	14	0	0	10.5
PPARD	2	0	2	7.6427	0	0.130844	14	0	0	7
PPP2CA	2	7	9	7.89716	0	0.126628	12	178011	0.00305965	42.5556
PPP2CB	2	2	4	1.33333	0	0.75	2	7118	0.00013126	10.5
PRKAA1	2	3	5	7.24353	0.333333	0.138054	13	68707	0.0012021	17
PRNP	2	0	2	9.53264	0	0.104903	16	0	0	11.5
PRSS12	2	0	2	7.98171	0	0.125286	14	0	0	17.5
PSMC3	2	0	2	1.33333	0	0.75	2	0	0	5
PSMD14	2	3	5	1.33333	0	0.75	2	26	8.4e-07	5
PTK2	2	1	3	6.1877	0.166667	0.161611	11	6869	0.00014335	17.6667
PTPN5	2	1	3	7.053	0	0.141784	13	11361	0.00014997	24
PURA	2	1	3	5.65521	0	0.176828	12	13612	0.00012472	22.5
PXN	2	4	6	7.50599	0.133333	0.133227	14	268493	0.00315992	24.3333
RAB11A	2	1	3	6.45142	0	0.155005	12	6219	0.00013488	21
RAB11FIP2	2	2	4	10.2625	0	0.0974425	17	17976	0.00037537	18
RAB27A	2	1	3	1	0	1	1	1	0.5	1
RAC1	2	7	9	7.85489	0	0.127309	13	35584	0.00064856	38.5
RAD18	2	2	4	1	0	1	1	5719	9.271e-05	2
RAD23B	2	1	3	8.16614	0	0.122457	14	1	4e-08	2
RASSF10	2	1	3	5.6918	0	0.175691	11	30509	0.00053735	28.6667
RBBP5	2	4	6	7.43691	0.15	0.134464	14	13237	0.00023687	16
RBBP7	2	6	8	5.69811	0.357143	0.175497	12	198115	0.00171392	60.625
RBKS	2	0	2	6.53761	0	0.152961	13	0	0	17
RBL2	2	1	3	5.50946	1	0.181506	12	0	0	45.5
RFC3	2	0	2	6.79943	0	0.147071	13	0	0	19
RGS18	2	0	2	1	0	1	1	0	0	1
RGS7BP	2	0	2	1	0	1	1	0	0	1
RHOBTB3	2	1	3	6.75489	0.5	0.148041	12	0	0	7
RNASEH1	2	0	2	6.27121	0	0.159459	12	0	0	19
RNF123	2	0	2	7.23045	0	0.138304	14	0	0	7.5
RNF216	2	0	2	7.29918	0	0.137002	12	0	0	13
ROR1	2	0	2	7.1523	0	0.139815	13	0	0	14.5
RPH3A	2	2	4	1	0	1	1	12	4.6e-07	4
RTKN	2	0	2	7.63543	0	0.130968	14	0	0	7.5
S100A8	2	1	3	6.88265	0	0.145293	13	25910	0.00039299	19.3333
SALL4	2	3	5	6.30126	0	0.158698	13	160040	0.00227109	32.3333
SCNN1B	2	2	4	7.47161	0	0.13384	13	13181	6.773e-05	21
SCNN1G	2	2	4	7.47161	0	0.13384	13	13181	6.773e-05	21
SEPT2	2	1	3	1	1	1	1	0	0	2
SEPT5	2	2	4	1	0.5	1	1	1	0.5	2
SESN2	2	1	3	6.15426	0.333333	0.162489	11	33842	0.0006048	14.3333
SHARPIN	2	3	5	6.80189	0.333333	0.147018	12	602	6.55e-06	10.6667
SKIL	2	2	4	6.86625	0	0.14564	13	50071	0.00058493	22
SLA	2	0	2	5.78745	1	0.172788	11	0	0	25.5
SLA2	2	1	3	5.78864	1	0.172752	11	0	0	25.5
SLC2A8	2	0	2	6.12911	0	0.163156	11	0	0	20
SLC6A3	2	0	2	8.08389	0	0.123703	14	0	0	3.5
SMARCE1	2	2	4	6.47729	0.166667	0.154386	12	22322	0.00031122	27
SMN1	2	3	5	6.5959	0	0.151609	12	28849	0.00038249	16.8
SNN	2	1	3	6.87697	0	0.145413	12	56612	0.00087163	16
SORBS1	2	1	3	5.78549	0.666667	0.172846	11	8799	9.949e-05	21.6667
SOST	2	0	2	6.99402	0	0.142979	12	0	0	3.5
SOX9	2	1	3	6.89099	0	0.145117	12	1	4e-08	2
SPRY1	2	0	2	6.2299	0.5	0.160516	11	0	0	20
SRF	2	1	3	10.2681	0	0.0973886	17	7685	9.237e-05	6.5
STAM	2	0	2	7.13592	0	0.140136	12	0	0	14
STAM2	2	3	5	5.73028	0.25	0.174511	11	29979	0.00049208	39.25
SUDS3	2	1	3	6.59842	0.5	0.151551	13	3611	3.463e-05	23.5
TAB3	2	1	3	5.67634	0.166667	0.17617	11	95019	0.00106093	53.6667
TAMM41	2	0	2	7.55594	0	0.132346	13	0	0	11.5
TARDBP	2	2	4	8.12713	0.166667	0.123045	14	7735	0.00012692	102
TBC1D4	2	1	3	6.25268	0	0.159931	12	23776	0.00042789	29
TCEB1	2	7	9	6.72681	0.0892857	0.148659	11	38504	0.00056353	6.375
TCEB2	2	6	8	5.98801	0.0892857	0.167	12	125305	0.00197967	10.125
TCF12	2	3	5	6.43123	0.35	0.155491	12	39665	0.00023441	14.6
TCF24	2	0	2	7.57837	0	0.131955	14	0	0	16.5
TCTN3	2	0	2	6.91646	0	0.144583	12	0	0	7.5
TEAD2	2	0	2	6.72919	0	0.148606	13	0	0	6
TEAD3	2	0	2	6.72919	0	0.148606	13	0	0	6
TEAD4	2	0	2	6.72919	0	0.148606	13	0	0	6
TEC	2	1	3	6.05079	0	0.165268	11	3330	2.494e-05	24.5
TEK	2	0	2	6.07253	0	0.164676	12	0	0	23
TELO2	2	2	4	6.69716	0	0.149317	13	27491	0.0004965	8.75
TFAP2A	2	1	3	1	0	1	1	4954	9.245e-05	1.5
TGFBR2	2	0	2	8.65448	0	0.115547	15	0	0	3
TICAM1	2	2	4	5.76435	0.166667	0.17348	11	23261	0.0001487	24
TIPIN	2	1	3	1	0	1	1	1	0.5	1
TIRAP	2	4	6	6.62492	0.15	0.150945	12	12519	0.00023063	10.4
TNFRSF13C	2	0	2	6.07064	0	0.164727	12	0	0	21
TNK2	2	3	5	6.65804	0	0.150194	12	36897	0.00048629	10.6667
TRAF3	2	11	13	5.95174	0.030303	0.168018	11	233244	0.00297063	11.4167
TRIB2	2	0	2	1.8	0	0.555556	2	0	0	10
TRIM17	2	0	2	1.33333	0	0.75	2	0	0	4
TRIM32	2	0	2	7.18096	0	0.139257	12	0	0	3.5
TRIM63	2	0	2	9.12106	0	0.109636	15	0	0	2.5
TRIM71	2	0	2	1	0	1	1	0	0	2.5
TSNAX	2	0	2	1	0	1	1	0	0	1
U2AF2	2	1	3	1	0.166667	1	1	5559	7.904e-05	96.3333
UBE2N	2	6	8	5.51861	0.0357143	0.181205	11	218846	0.00346309	31.375
UBE2V1	2	0	2	5.93283	0	0.168554	11	0	0	14
USP14	2	1	3	1	0	1	1	11422	0.00018482	87.6667
USP18	2	0	2	6.93632	0	0.144169	13	0	0	17.5
VEGFA	2	0	2	6.95902	0	0.143698	11	0	0	3.5
VGLL1	2	1	3	6.63502	0	0.150716	12	33638	0.00053623	13.3333
VPS26B	2	1	3	8.12334	0.666667	0.123102	14	0	0	4
VPS29	2	3	5	7.13155	0.2	0.140222	13	22411	0.00038268	9.8
VPS35	2	3	5	8.12334	0.25	0.123102	14	18052	0.00029692	68
WSB1	2	1	3	6.87003	0.166667	0.14556	12	8707	0.00015353	8.66667
ZFP36	2	0	2	6.29234	0	0.158923	11	0	0	18
ZFPM1	2	2	4	6.75994	0	0.14793	14	8682	0.00013861	11.6667
ZNRF1	2	0	2	5.92305	0	0.168832	12	0	0	29
AAAS	1	0	1	6.94734	0	0.14394	12	0	0	9
AAED1	1	0	1	7.46168	0	0.134018	13	0	0	15
AAR2	1	0	1	10.1539	0	0.0984844	17	0	0	16
AARS2	1	0	1	9.53485	0	0.104878	16	0	0	21
AATF	1	0	1	1	0	1	1	0	0	2
ABCB9	1	0	1	8.28603	0	0.120685	15	0	0	15
ABCC8	1	0	1	7.77022	0	0.128696	13	0	0	15
ABCF1	1	1	2	6.7511	0	0.148124	12	7781	0.00010438	155.5
ABCG1	1	0	1	6.80069	0	0.147044	12	0	0	25
ABCG8	1	0	1	6.269	0	0.159515	12	0	0	19
ABHD10	1	0	1	8.13687	0	0.122897	14	0	0	17
ABHD2	1	0	1	1.9	0	0.526316	2	0	0	14
ABL2	1	0	1	6.69789	0	0.149301	13	0	0	21
ACADM	1	0	1	5.1397	0	0.194564	11	0	0	261
ACAT2	1	0	1	8.19773	0	0.121985	15	0	0	20
ACO2	1	0	1	8.7843	0	0.11384	14	0	0	12
ACOT2	1	0	1	6.98423	0	0.14318	13	0	0	17
ACOT4	1	0	1	7.3983	0	0.135166	14	0	0	14
ACOT9	1	0	1	6.8748	0	0.145459	12	0	0	13
ACP1	1	0	1	6.99874	0	0.142883	12	0	0	10
ACRBP	1	0	1	6.62409	0	0.150964	12	0	0	24
ACSBG1	1	0	1	9.6263	0	0.103882	16	0	0	16
ACSL4	1	0	1	9.16609	0	0.109098	16	0	0	9
ACTA1	1	2	3	8.12618	0	0.123059	14	17385	0.0001969	19.6667
ACTB	1	8	9	8.98076	0	0.111349	15	13802	0.00024223	53
ACTG1	1	5	6	6.98517	0.0333333	0.14316	13	136302	0.00256001	71.5
ACTL6B	1	0	1	6.1602	0	0.162332	11	0	0	30
ACTR1B	1	0	1	6.59224	0	0.151693	13	0	0	15
ACVRL1	1	0	1	8.65689	0	0.115515	15	0	0	5
ACY1	1	0	1	6.61211	0	0.151238	12	0	0	11
ADAM10	1	1	2	7.26845	0	0.137581	12	13015	0.00019716	11.5
ADAMTS15	1	0	1	6.33649	0	0.157816	12	0	0	18
ADAMTS7	1	0	1	7.5175	0	0.133023	13	0	0	14
ADAP2	1	0	1	8.64475	0	0.115677	15	0	0	13
ADARB1	1	0	1	6.61306	0	0.151216	12	0	0	18
ADCK4	1	0	1	7.69	0	0.130039	14	0	0	17
ADGRA1	1	0	1	7.0148	0	0.142556	12	0	0	10
ADGRA2	1	0	1	7.77022	0	0.128696	13	0	0	15
ADGRB2	1	0	1	6.89751	0	0.14498	12	0	0	19
ADGRD1	1	0	1	7.84737	0	0.127431	14	0	0	15
ADGRF4	1	0	1	7.87291	0	0.127018	13	0	0	12
ADIG	1	0	1	7.20592	0	0.138775	12	0	0	9
ADM	1	0	1	5.82971	0	0.171535	12	0	0	24
ADPRH	1	0	1	6.76222	0	0.14788	11	0	0	23
ADRA2C	1	0	1	6.88048	0	0.145339	12	0	0	17
ADRBK2	1	0	1	1.92308	0	0.52	2	0	0	18
ADRM1	1	0	1	5.78398	0	0.172891	11	0	0	120
ADSL	1	0	1	8.03185	0	0.124504	14	0	0	16
ADSS	1	0	1	9.56764	0	0.104519	15	0	0	20
AEN	1	0	1	6.28887	0	0.159011	13	0	0	30
AES	1	1	2	6.35635	0	0.157323	13	5827	0.00012103	10.5
AFAP1	1	0	1	7.9169	0	0.126312	13	0	0	13
AFF1	1	0	1	8.02018	0	0.124685	14	0	0	14
AGL	1	0	1	7.83034	0	0.127708	14	0	0	14
AGPAT4	1	1	2	6.75931	0	0.147944	13	29861	0.00056033	18.5
AGTRAP	1	0	1	5.35131	0	0.18687	12	0	0	285
AGXT2	1	0	1	6.23273	0	0.160443	13	0	0	24
AHR	1	0	1	1	0	1	1	0	0	1
AHSA2	1	0	1	8.04194	0	0.124348	14	0	0	11
AICDA	1	0	1	7.47509	0	0.133778	13	0	0	2
AIFM1	1	1	2	8.32538	0	0.120115	13	0	0	3
AIM1L	1	0	1	7.58909	0	0.131768	14	0	0	21
AKAP8L	1	0	1	6.03406	0	0.165726	11	0	0	17
AKT2	1	1	2	7.35394	0	0.135981	12	0	0	2
ALDH1A3	1	0	1	6.89751	0	0.14498	12	0	0	19
ALDH1L2	1	0	1	6.14853	0	0.16264	12	0	0	19
ALDH3A2	1	0	1	1.88889	0	0.529412	2	0	0	14
ALDH7A1	1	0	1	5.82971	0	0.171535	12	0	0	24
ALK	1	1	2	7.02271	0	0.142395	12	4857	3.579e-05	26.5
ALKBH5	1	0	1	6.60549	0	0.151389	12	0	0	15
ALMS1	1	0	1	6.66067	0	0.150135	13	0	0	15
ALOX5	1	0	1	10.1632	0	0.0983941	17	0	0	2
ALOX5AP	1	1	2	9.16609	0	0.109098	16	15835	0.00012134	5
ALOXE3	1	0	1	9.6263	0	0.103882	16	0	0	16
ALPI	1	1	2	6.61293	0	0.151219	12	10934	0.00015979	17
AMIGO2	1	0	1	6.55316	0	0.152598	12	0	0	15
AMN	1	1	2	6.66625	0	0.150009	12	31543	0.00043337	19.5
AMPD2	1	0	1	6.8685	0	0.145592	13	0	0	28
ANAPC13	1	0	1	6.17818	0	0.16186	12	0	0	30
ANAPC4	1	0	1	8.03185	0	0.124504	14	0	0	16
ANGPTL1	1	1	2	6.37129	0	0.156954	12	10589	0.00014661	20.5
ANK2	1	0	1	6.80069	0	0.147044	12	0	0	25
ANKRD23	1	0	1	7.36613	0	0.135756	12	0	0	24
ANKRD27	1	0	1	1	0	1	1	0	0	1
ANKRD31	1	0	1	7.91483	0	0.126345	14	0	0	17
ANKRD39	1	1	2	9.46151	0	0.105691	15	23273	0.00042116	35
ANKRD40	1	0	1	7.26837	0	0.137582	12	0	0	14
ANKRD9	1	0	1	7.5175	0	0.133023	13	0	0	14
ANO1	1	0	1	1.90909	0	0.52381	2	0	0	17
ANTXR1	1	1	2	6.49432	0	0.153981	12	28775	0.00055976	19.5
ANXA5	1	0	1	10.252	0	0.0975422	17	0	0	14
ANXA7	1	0	1	1	0	1	1	0	0	3
ANXA8	1	0	1	6.47556	0	0.154427	12	0	0	9
AOAH	1	1	2	6.49401	0	0.153988	12	18253	0.00032939	19.5
AP4S1	1	0	1	7.08578	0	0.141128	13	0	0	20
APBA1	1	1	2	7.28896	1	0.137194	13	0	0	6.5
APBB1	1	0	1	1.5	0	0.666667	2	0	0	2
APBB2	1	0	1	6.61306	0	0.151216	12	0	0	18
APEX1	1	2	3	1	0.333333	1	1	6250	9.241e-05	11.3333
APITD1	1	0	1	6.8761	0	0.145431	14	0	0	2
APOA1	1	0	1	1	0	1	1	0	0	1
APOL6	1	0	1	8.04194	0	0.124348	14	0	0	11
APOOL	1	0	1	5.88584	0	0.169899	13	0	0	59
APPL2	1	0	1	6.25197	0	0.15995	12	0	0	28
AQP6	1	0	1	2	0	0.5	3	0	0	14
ARC	1	1	2	6.73699	0	0.148434	12	4003	3.775e-05	10.5
ARF3	1	0	1	6.08609	0	0.164309	12	0	0	27
ARFGAP1	1	0	1	6.66383	0	0.150064	12	0	0	26
ARFGEF3	1	1	2	6.58991	0	0.151747	12	24729	0.00040468	12.5
ARG1	1	0	1	6.44939	0	0.155054	12	0	0	21
ARHGAP26	1	0	1	7.0148	0	0.142556	12	0	0	10
ARHGAP31	1	1	2	6.56197	0	0.152393	11	5095	9.063e-05	16.5
ARHGAP36	1	1	2	7.23218	0	0.138271	13	52378	0.00050256	26.5
ARHGEF12	1	0	1	7.07442	0	0.141354	14	0	0	20
ARHGEF37	1	0	1	6.4106	0	0.155992	13	0	0	20
ARHGEF38	1	0	1	6.43456	0	0.155411	12	0	0	19
ARHGEF39	1	0	1	8.00032	0	0.124995	14	0	0	13
ARHGEF40	1	0	1	7.66635	0	0.13044	14	0	0	13
ARHGEF6	1	0	1	1	0	1	1	0	0	2
ARID3A	1	0	1	7.13422	0	0.14017	13	0	0	4
ARL2BP	1	0	1	6.17755	0	0.161877	13	0	0	18
ARL3	1	0	1	1	0	1	1	0	0	2
ARL6IP1	1	1	2	7.21199	0	0.138658	12	32727	0.00054653	136.5
ARMC2	1	0	1	6.17975	0	0.161819	12	0	0	34
ARMC6	1	1	2	6.35584	0	0.157336	13	16479	0.00033803	18.5
ARMCX4	1	0	1	9.53485	0	0.104878	16	0	0	21
ARNT	1	0	1	1	0	1	1	0	0	1
ARPP21	1	0	1	6.52949	0	0.153151	12	0	0	20
ARRDC1	1	0	1	7.55944	0	0.132285	14	0	0	14
ART4	1	1	2	6.14732	0	0.162673	11	11393	0.00019668	22
ARTN	1	0	1	1	0	1	1	0	0	1
ASB1	1	1	2	6.37003	0	0.156985	12	20095	0.00023664	22.5
ASB11	1	0	1	6.89215	0	0.145093	13	0	0	21
ASB15	1	1	2	7.43754	0	0.134453	14	11403	0.00025729	15.5
ASH2L	1	3	4	8.43659	0.333333	0.118531	15	0	0	9.66667
ASIC3	1	0	1	7.23368	0	0.138242	13	0	0	34
ASPH	1	0	1	6.88048	0	0.145339	12	0	0	17
ASPM	1	0	1	1	0	1	1	0	0	1
ASPRV1	1	0	1	6.16209	0	0.162282	11	0	0	20
ASRGL1	1	0	1	7.8439	0	0.127488	14	0	0	19
ASTN2	1	0	1	9.48597	0	0.105419	16	0	0	14
ASZ1	1	0	1	7.52182	0	0.132947	12	0	0	18
ATF5	1	0	1	6.54872	0	0.152702	11	0	0	13
ATF6	1	0	1	6.5134	0	0.15353	12	0	0	17
ATG10	1	0	1	7.02523	0	0.142344	12	0	0	20
ATG16L2	1	1	2	8.78454	0	0.113836	14	60194	0.00077417	10.5
ATG9A	1	0	1	6.62851	0	0.150864	13	0	0	22
ATHL1	1	1	2	1.9	0	0.526316	2	1498	2.684e-05	13.5
ATP2A2	1	1	2	8.65457	0	0.115546	15	7167	0.00011924	131.5
ATP2C1	1	0	1	6.7433	0	0.148295	13	0	0	17
ATP5G2	1	0	1	7.0859	0	0.141125	12	0	0	19
ATP6V0A2	1	0	1	6.73415	0	0.148497	13	0	0	19
ATP6V0D1	1	1	2	9.04385	0	0.110572	15	70776	0.00101054	15
ATP6V0D2	1	0	1	7.91483	0	0.126345	14	0	0	17
ATP6V1G1	1	0	1	9.10186	0	0.109868	15	0	0	13
ATP7B	1	1	2	1	0	1	1	5795	9.237e-05	19
ATP8B3	1	0	1	6.51151	0	0.153574	11	0	0	19
ATR	1	2	3	6.12808	0	0.163183	12	6479	0.000121	11
ATRIP	1	0	1	7.12614	0	0.140328	13	0	0	2
ATXN2	1	1	2	8.74385	0	0.114366	14	0	0	5
ATXN2L	1	0	1	6.21728	0	0.160842	12	0	0	34
ATXN7	1	0	1	1	0	1	1	0	0	1
AUTS2	1	0	1	6.57742	0	0.152035	13	0	0	66
AXL	1	0	1	1	0	1	1	0	0	1
B3GNT3	1	0	1	6.57458	0	0.152101	12	0	0	36
B3GNT5	1	0	1	7.43772	0	0.13445	14	0	0	16
B4GALNT4	1	0	1	7.26805	0	0.137588	12	0	0	11
B9D1	1	1	2	8.28603	0	0.120685	15	24166	0.00048567	14.5
BACH1	1	0	1	1	0	1	1	0	0	2
BACH2	1	1	2	8.09833	0	0.123482	14	0	0	2
BAG1	1	1	2	7.03722	0	0.142101	12	20568	0.00031128	12
BAG2	1	2	3	6.43898	0.333333	0.155304	12	7610	0.00016071	17.3333
BAG4	1	0	1	1	0	1	1	0	0	2
BAHD1	1	0	1	6.15516	0	0.162465	11	0	0	30
BAIAP2L1	1	0	1	7.52791	0	0.132839	14	0	0	25
BAK1	1	2	3	8.41672	0	0.118811	14	397	7.71e-06	10
BANP	1	0	1	7.50456	0	0.133252	13	0	0	11
BAZ1A	1	1	2	7.43091	0	0.134573	13	0	0	6
BAZ1B	1	3	4	7.43091	0.166667	0.134573	13	2571	4.772e-05	104.667
BAZ2A	1	0	1	7.4292	0	0.134604	13	0	0	6
BCAR1	1	4	5	6.18959	0.05	0.161562	11	19352	0.00025375	19
BCL11B	1	0	1	6.86755	0	0.145612	12	0	0	20
BCL3	1	0	1	6.70987	0	0.149034	12	0	0	7
BCL7A	1	2	3	6.93375	0.166667	0.144222	13	25838	0.00033197	27
BCLAF1	1	1	2	6.50252	0	0.153786	13	819	1.909e-05	138.5
BCR	1	5	6	8.853	0	0.112956	14	12005	0.00017782	33
BDH1	1	0	1	7.09587	0	0.140927	12	0	0	13
BDH2	1	0	1	6.655	0	0.150263	13	0	0	27
BEND3	1	0	1	7.52791	0	0.132839	14	0	0	25
BEND5	1	0	1	5.81552	0	0.171954	11	0	0	59
BFAR	1	1	2	6.24259	0	0.16019	11	5229	7.402e-05	141.5
BHLHB9	1	0	1	9.45706	0	0.105741	15	0	0	12
BHLHE40	1	0	1	5.88584	0	0.169899	13	0	0	59
BHLHE41	1	1	2	6.53785	0	0.152955	13	0	0	13
BHMT	1	0	1	8.18669	0	0.122149	14	0	0	11
BIRC7	1	0	1	1.5	0	0.666667	2	0	0	3
BIVM	1	0	1	7.56099	0	0.132258	13	0	0	14
BLOC1S5	1	1	2	6.14128	0	0.162832	12	7583	0.00012265	14.5
BLZF1	1	0	1	8.42384	0	0.118711	15	0	0	14
BMP5	1	1	2	7.97413	0	0.125405	14	3713	6.705e-05	17
BMP7	1	0	1	6.45538	0	0.15491	12	0	0	15
BMP8B	1	0	1	7.07442	0	0.141354	14	0	0	20
BMPER	1	0	1	6.73699	0	0.148434	12	0	0	19
BNIP3	1	3	4	10.1539	0	0.0984839	17	135046	0.00172386	11.25
BOLL	1	0	1	8.4376	0	0.118517	13	0	0	19
BPHL	1	0	1	7.23368	0	0.138242	13	0	0	34
BRD7	1	0	1	2	0	0.5	3	0	0	7
BROX	1	0	1	6.09808	0	0.163986	13	0	0	16
BTBD1	1	1	2	6.60568	0	0.151385	12	1733	3.252e-05	17
BTG2	1	0	1	1	0	1	1	0	0	3
BTLA	1	0	1	6.77578	0	0.147584	12	0	0	16
BUB1B	1	2	3	7.51483	0	0.13307	13	21137	0.00037853	11.3333
BVES	1	0	1	6.66383	0	0.150064	12	0	0	26
C1QTNF7	1	0	1	6.79754	0	0.147112	14	0	0	20
C2CD2L	1	0	1	6.26269	0	0.159676	11	0	0	15
C5AR1	1	0	1	7.36613	0	0.135756	12	0	0	24
CACNA1A	1	0	1	1	0	1	1	0	0	1
CACNA1B	1	0	1	1	0	1	1	0	0	1
CACNA1H	1	0	1	1	0	1	1	0	0	1
CACNA2D1	1	0	1	6.59224	0	0.151693	13	0	0	15
CACNG2	1	1	2	1	0	1	1	5347	4.62e-05	17.5
CACYBP	1	0	1	1	0	1	1	0	0	1
CADPS2	1	0	1	9.53485	0	0.104878	16	0	0	21
CALCA	1	0	1	1.85714	0	0.538462	2	0	0	11
CALCR	1	0	1	8.36613	0	0.11953	15	0	0	21
CALCRL	1	0	1	8.08609	0	0.123669	13	0	0	19
CAMK2B	1	0	1	8.12583	0	0.123064	14	0	0	17
CAPN3	1	0	1	1.5	0	0.666667	2	0	0	3
CAPN7	1	0	1	9.41343	0	0.106231	15	0	0	14
CAPN8	1	0	1	8.07442	0	0.123848	14	0	0	11
CARD11	1	2	3	6.44038	0.5	0.15527	12	915	1.199e-05	24
CARD14	1	0	1	6.97067	0	0.143458	13	0	0	16
CARTPT	1	0	1	1	0	1	1	0	0	2
CASC3	1	0	1	7.47619	0	0.133758	13	0	0	19
CASC5	1	0	1	1	0	1	1	0	0	1
CASP12	1	0	1	8.42384	0	0.118711	15	0	0	14
CASP6	1	0	1	1	0	1	1	0	0	2
CASP8	1	2	3	6.15489	0.166667	0.162472	11	21879	0.00031494	22.6667
CATSPER1	1	0	1	1.90909	0	0.52381	2	0	0	18
CAV3	1	0	1	1	0	1	1	0	0	4
CBLC	1	0	1	6.76001	0	0.147929	13	0	0	20
CBLN3	1	0	1	6.75465	0	0.148046	13	0	0	16
CBY1	1	1	2	9.00915	0	0.110998	15	74868	0.00152231	22
CCAR1	1	1	2	6.57445	0	0.152104	12	13465	0.00019335	25.5
CCBL2	1	0	1	7.25985	0	0.137744	14	0	0	12
CCDC106	1	0	1	7.52791	0	0.132839	14	0	0	25
CCDC13	1	0	1	1.90909	0	0.52381	2	0	0	19
CCDC138	1	1	2	7.47634	0	0.133755	13	80013	0.00075348	15
CCDC151	1	0	1	6.51939	0	0.153388	12	0	0	25
CCDC157	1	0	1	8.75528	0	0.114217	15	0	0	18
CCDC172	1	0	1	6.66067	0	0.150135	13	0	0	15
CCDC173	1	0	1	1.90909	0	0.52381	2	0	0	13
CCDC185	1	0	1	7.06981	0	0.141446	13	0	0	14
CCDC57	1	1	2	7.76751	0	0.128741	14	3999	5.918e-05	20.5
CCDC65	1	0	1	6.73668	0	0.148441	14	0	0	14
CCDC71L	1	0	1	6.97269	0	0.143417	13	0	0	20
CCDC88A	1	1	2	6.35489	0	0.157359	11	0	0	26
CCDC9	1	0	1	6.14853	0	0.16264	12	0	0	19
CCKBR	1	0	1	7.58909	0	0.131768	14	0	0	21
CCL20	1	0	1	7.24346	0	0.138056	14	0	0	22
CCM2	1	0	1	7.66635	0	0.13044	14	0	0	13
CCNB1	1	6	7	1.5	0.0666667	0.666667	2	1005	1.746e-05	16.1667
CCND3	1	6	7	9.82871	0.0714286	0.101743	16	35821	0.00052655	17.2857
CCNG1	1	1	2	6.57603	0	0.152068	12	0	0	36
CCNG2	1	1	2	7.07445	0	0.141354	14	27039	0.00052666	17.5
CCNY	1	0	1	8.7761	0	0.113946	14	0	0	16
CCR10	1	0	1	5.78776	0	0.172778	11	0	0	45
CCR7	1	0	1	8.53422	0	0.117175	14	0	0	20
CCT5	1	1	2	1	0.5	1	1	0	0	132.5
CCT6A	1	2	3	1	0	1	1	611	1.098e-05	14.3333
CD163L1	1	0	1	8.42889	0	0.11864	14	0	0	22
CD207	1	0	1	7.99371	0	0.125098	14	0	0	14
CD244	1	0	1	1.88889	0	0.529412	2	0	0	14
CD247	1	0	1	6.78713	0	0.147338	12	0	0	6
CD27	1	0	1	6.17818	0	0.16186	12	0	0	30
CD2AP	1	0	1	5.78776	0	0.172778	11	0	0	45
CD300A	1	1	2	8.01987	0	0.12469	14	40893	0.00064325	15.5
CD300LB	1	0	1	6.24314	0	0.160176	11	0	0	22
CD38	1	0	1	6.51151	0	0.153574	11	0	0	19
CD4	1	0	1	6.51151	0	0.153574	11	0	0	19
CD7	1	0	1	8.42384	0	0.118711	15	0	0	14
CD79A	1	0	1	7.81715	0	0.127924	14	0	0	2
CD79B	1	1	2	6.8193	0	0.146643	13	13340	0.00012103	8.5
CD81	1	0	1	1	0	1	1	0	0	1
CD83	1	0	1	6.89215	0	0.145093	13	0	0	21
CD8A	1	0	1	6.71681	0	0.14888	14	0	0	16
CD99	1	0	1	6.7433	0	0.148295	13	0	0	17
CDADC1	1	0	1	9.82845	0	0.101745	16	0	0	16
CDC25A	1	1	2	7.47603	0	0.133761	13	20555	0.00035673	22.5
CDC34	1	2	3	5.78423	0	0.172884	11	36363	0.00040421	49.6667
CDC42	1	5	6	1.5	0	0.666667	2	6074	9.106e-05	50
CDC5L	1	2	3	1	0.166667	1	1	901	1.184e-05	103
CDC7	1	0	1	6.8748	0	0.145459	12	0	0	13
CDCA2	1	0	1	7.81804	0	0.127909	14	0	0	13
CDH15	1	0	1	1	0	1	1	0	0	2
CDH17	1	0	1	6.97269	0	0.143417	13	0	0	20
CDH3	1	0	1	7.25985	0	0.137744	14	0	0	12
CDHR1	1	0	1	6.80069	0	0.147044	12	0	0	25
CDK16	1	1	2	8.10284	0	0.123414	13	49790	0.0009065	11.5
CDK19	1	0	1	6.33649	0	0.157816	12	0	0	18
CDK5R1	1	1	2	6.55316	0	0.152598	12	797	1.423e-05	9
CDK7	1	1	2	7.75599	0	0.128933	14	0	0	2
CDKN2AIP	1	1	2	6.90631	0	0.144795	13	0	0	11
CDT1	1	3	4	1	0	1	1	4955	9.245e-05	9.25
CDX2	1	0	1	8.03027	0	0.124529	13	0	0	15
CECR6	1	0	1	7.02176	0	0.142414	12	0	0	23
CELA2A	1	0	1	7.16115	0	0.139642	13	0	0	21
CENPE	1	1	2	6.51798	0	0.153422	12	22681	0.00040716	14
CENPN	1	1	2	7.23375	0	0.138241	13	5354	8.946e-05	28
CENPP	1	0	1	8.29082	0	0.120615	14	0	0	10
CENPU	1	0	1	2.7	0	0.37037	3	0	0	2
CEP126	1	0	1	6.77578	0	0.147584	12	0	0	16
CEP135	1	0	1	2.22222	0	0.45	4	0	0	11
CEP170B	1	0	1	6.56197	0	0.152393	11	0	0	19
CEP250	1	0	1	6.51151	0	0.153574	11	0	0	19
CEP76	1	0	1	7.9169	0	0.126312	13	0	0	13
CERS1	1	0	1	8.64475	0	0.115677	15	0	0	13
CHD4	1	5	6	6.47855	0	0.154356	12	23986	0.00034991	69.6
CHD8	1	0	1	1	0	1	1	0	0	1
CHRNB1	1	0	1	7.69	0	0.130039	14	0	0	17
CHST10	1	0	1	6.42258	0	0.155701	12	0	0	16
CHST5	1	1	2	1.9	0	0.526316	2	52189	0.00075014	14.5
CHTF18	1	0	1	8.34437	0	0.119841	14	0	0	15
CHTOP	1	1	2	7.00032	0	0.142851	12	0	0	10
CIART	1	1	2	7.01609	0	0.14253	12	44942	0.00079137	14.5
CIDEA	1	1	2	7.74196	0	0.129166	13	0	0	15
CILP2	1	0	1	7.45065	0	0.134217	14	0	0	13
CISD1	1	0	1	7.04131	0	0.142019	13	0	0	12
CITED2	1	2	3	1.5	0	0.666667	2	9906	0.00018482	18
CKMT2	1	0	1	6.44497	0	0.15516	11	0	0	25
CLASP1	1	0	1	1	0	1	1	0	0	1
CLCN3	1	0	1	6.12677	0	0.163218	12	0	0	21
CLCN7	1	1	2	7.23785	0	0.138162	13	61842	0.00114488	13.5
CLDN12	1	0	1	8.4376	0	0.118517	13	0	0	19
CLDN14	1	0	1	7.72501	0	0.12945	13	0	0	14
CLDN16	1	0	1	6.02302	0	0.16603	11	0	0	20
CLDN2	1	0	1	5.78398	0	0.172891	11	0	0	120
CLDN4	1	1	2	8.53407	0	0.117177	14	49566	0.0008513	20
CLDN5	1	0	1	8.19773	0	0.121985	15	0	0	20
CLEC2D	1	1	2	6.69558	0	0.149352	13	7729	0.00012139	22
CLEC4G	1	0	1	8.17345	0	0.122347	14	0	0	14
CLHC1	1	0	1	6.49448	0	0.153977	12	0	0	26
CLNS1A	1	0	1	6.69631	0	0.149336	13	0	0	18
CLPB	1	0	1	8.17345	0	0.122347	14	0	0	14
CLTA	1	0	1	7.17029	0	0.139464	13	0	0	34
CMPK1	1	0	1	6.17755	0	0.161877	13	0	0	18
CNBD2	1	0	1	7.61179	0	0.131375	13	0	0	11
CNEP1R1	1	0	1	7.8439	0	0.127488	14	0	0	19
CNGA1	1	0	1	7.47619	0	0.133758	13	0	0	19
CNN2	1	0	1	8.7761	0	0.113946	14	0	0	16
CNTN3	1	0	1	6.60549	0	0.151389	12	0	0	15
CNTN5	1	0	1	9.16903	0	0.109063	15	0	0	19
COA3	1	0	1	9.16903	0	0.109063	15	0	0	19
COA5	1	0	1	6.19584	0	0.161399	11	0	0	14
COIL	1	0	1	7.59382	0	0.131686	13	0	0	5
COL15A1	1	0	1	7.2217	0	0.138472	12	0	0	16
COL19A1	1	0	1	6.20687	0	0.161112	12	0	0	24
COL2A1	1	0	1	7.17029	0	0.139464	13	0	0	34
COL5A1	1	0	1	6.15516	0	0.162465	12	0	0	41
COL5A2	1	0	1	7.3983	0	0.135166	14	0	0	14
COMMD8	1	1	2	9.10189	0	0.109867	15	4505	9.243e-05	10.5
COMP	1	0	1	7.89845	0	0.126607	12	0	0	12
COPB1	1	1	2	6.73407	0	0.148499	13	8799	0.00011341	30.5
COPS4	1	3	4	1	0.583333	1	1	0	0	14.75
COQ4	1	0	1	6.99874	0	0.142883	12	0	0	10
COQ9	1	0	1	8.91235	0	0.112204	15	0	0	2
CORO2B	1	1	2	6.59697	0	0.151585	12	8818	0.00014582	18
CORO7	1	1	2	6.74227	0	0.148318	13	32214	0.0005389	17
COX4I1	1	0	1	7.10438	0	0.140758	12	0	0	14
COX6B2	1	0	1	6.44087	0	0.155259	13	0	0	16
COX7A2	1	2	3	6.6612	0	0.150123	13	12990	0.00024501	99
CPA4	1	0	1	6.80069	0	0.147044	12	0	0	25
CPEB1	1	1	2	7.14006	0	0.140055	13	5474	7.675e-05	16.5
CPNE5	1	0	1	1.90909	0	0.52381	2	0	0	18
CPSF3	1	0	1	8.32324	0	0.120145	15	0	0	17
CPT2	1	0	1	1.9	0	0.526316	2	0	0	14
CRADD	1	0	1	6.4106	0	0.155992	13	0	0	20
CRB3	1	0	1	9.82845	0	0.101745	16	0	0	16
CRBN	1	0	1	1.5	0	0.666667	2	0	0	2
CREB3L4	1	0	1	1	0	1	1	0	0	2
CREBL2	1	2	3	7.39842	0	0.135164	14	42342	0.00073396	25
CREG2	1	0	1	7.3983	0	0.135166	14	0	0	14
CRHR1	1	0	1	7.9169	0	0.126312	13	0	0	13
CRHR2	1	0	1	6.66604	0	0.150014	12	0	0	17
CRIPT	1	1	2	11.7937	0	0.0847911	18	7557	0.00014583	15.5
CRLS1	1	0	1	1	0	1	1	0	0	1
CROCC	1	0	1	7.24346	0	0.138056	14	0	0	22
CRTAC1	1	0	1	6.47714	0	0.154389	12	0	0	31
CRYBG3	1	0	1	7.53043	0	0.132795	12	0	0	14
CRYGN	1	0	1	8.17439	0	0.122333	14	0	0	16
CSNK1D	1	1	2	6.59243	0	0.151689	13	20770	0.0002966	15
CSNK2B	1	2	3	6.69716	0	0.149317	13	91578	0.0014249	115
CSRP2BP	1	3	4	8.43849	1	0.118505	15	0	0	8.66667
CTBS	1	0	1	7.70546	0	0.129778	15	0	0	14
CTH	1	0	1	9.75851	0	0.102475	15	0	0	2
CTLA4	1	0	1	1	0	1	1	0	0	1
CTNNA1	1	5	6	5.98486	0.25	0.167088	12	7672	0.000121	64.8
CTNNBIP1	1	1	2	5.98486	0	0.167088	12	0	0	36
CTSA	1	1	2	8.42889	0	0.11864	14	7645	0.00012103	11.5
CTSF	1	0	1	6.21728	0	0.160842	12	0	0	34
CTSL	1	0	1	7.77022	0	0.128696	13	0	0	15
CTTN	1	0	1	7.46045	0	0.13404	12	0	0	3
CUL9	1	1	2	7.59085	0	0.131738	14	0	0	21
CWC15	1	0	1	6.44497	0	0.15516	11	0	0	25
CWC22	1	1	2	9.48644	0	0.105414	16	32753	0.00053472	149.5
CXCL10	1	0	1	6.23368	0	0.160419	12	0	0	23
CYB561	1	0	1	6.73415	0	0.148497	13	0	0	19
CYB561A3	1	0	1	6.82182	0	0.146588	12	0	0	18
CYB5R3	1	0	1	6.42479	0	0.155647	12	0	0	21
CYBRD1	1	0	1	6.97067	0	0.143458	13	0	0	16
CYCS	1	0	1	6.35352	0	0.157393	11	0	0	26
CYP39A1	1	1	2	7.84353	0	0.127494	14	64866	0.00082044	17
CYP4B1	1	0	1	8.01577	0	0.124754	13	0	0	23
CYR61	1	1	2	6.37035	0	0.156977	12	6488	6.802e-05	18
CYSRT1	1	0	1	7.58909	0	0.131768	14	0	0	21
CYTH1	1	1	2	6.39527	0	0.156366	12	50554	0.00061696	27.5
DACT1	1	0	1	6.70325	0	0.149181	13	0	0	40
DAO	1	0	1	6.39483	0	0.156376	12	0	0	13
DAPK3	1	0	1	6.95843	0	0.143711	11	0	0	10
DBH	1	0	1	7.0164	0	0.142523	12	0	0	16
DBP	1	1	2	1	0	1	1	105	2.41e-06	11
DCAF8	1	0	1	7.72501	0	0.12945	13	0	0	14
DCTD	1	0	1	7.06574	0	0.141528	12	0	0	15
DCTN2	1	0	1	6.93945	0	0.144104	12	0	0	23
DCUN1D3	1	0	1	8.51939	0	0.117379	15	0	0	24
DDOST	1	1	2	6.26246	0	0.159682	11	9283	0.00012053	150
DDX10	1	1	2	6.86909	0	0.14558	13	2894	3.425e-05	156.5
DDX46	1	0	1	7.07442	0	0.141354	14	0	0	20
DDX56	1	0	1	1.5	0	0.666667	2	0	0	2
DECR2	1	0	1	11.7944	0	0.0847861	18	0	0	17
DENND1C	1	0	1	6.97067	0	0.143458	13	0	0	16
DEPDC5	1	1	2	7.53123	0	0.13278	12	25192	0.00033987	36.5
DESI2	1	0	1	6.08609	0	0.164309	12	0	0	27
DFFA	1	2	3	1	0	1	1	6323	9.241e-05	9.5
DFFB	1	1	2	1	0	1	1	0	0	2
DGCR6	1	0	1	6.90981	0	0.144722	12	0	0	22
DHRS4	1	0	1	7.46957	0	0.133877	13	0	0	22
DHX58	1	0	1	10.2662	0	0.0974074	17	0	0	12
DIABLO	1	0	1	7.14443	0	0.139969	12	0	0	6
DIAPH2	1	0	1	7.52182	0	0.132947	12	0	0	18
DIMT1	1	1	2	8.19748	0	0.121989	15	15122	0.00027286	21.5
DKK1	1	1	2	2	0	0.5	3	0	0	5
DKK4	1	0	1	7.94329	0	0.125892	15	0	0	9
DLD	1	0	1	1.88889	0	0.529412	2	0	0	14
DLG3	1	3	4	8.7612	0.166667	0.11414	14	55851	0.00096511	13.25
DLX2	1	0	1	9.43362	0	0.106004	15	0	0	10
DLX4	1	0	1	7.23841	0	0.138152	13	0	0	19
DMAP1	1	3	4	10.6707	0	0.0937149	17	9283	0.00020202	33.25
DMP1	1	0	1	7.08578	0	0.141128	13	0	0	20
DMRT2	1	0	1	7.0859	0	0.141125	12	0	0	19
DNAJA3	1	1	2	1	0	1	1	7	2.7e-07	9.5
DNAJB12	1	0	1	6.75591	0	0.148018	12	0	0	22
DNAJB4	1	0	1	6.93314	0	0.144235	13	0	0	12
DNAJB6	1	1	2	6.42397	0	0.155667	12	0	0	16
DNAJB8	1	0	1	7.46168	0	0.134018	13	0	0	15
DNAJC1	1	0	1	9.53485	0	0.104878	16	0	0	21
DNAJC5B	1	0	1	6.75465	0	0.148046	13	0	0	16
DNAJC5G	1	1	2	8.17445	0	0.122332	14	5259	9.371e-05	12
DNASE2B	1	0	1	6.69568	0	0.14935	13	0	0	25
DND1	1	0	1	1	0	1	1	0	0	1
DNM1	1	2	3	8.74385	0	0.114366	14	9503	0.00014318	12
DNM1L	1	2	3	6.6653	0	0.150031	12	246	1.42e-06	143.5
DNMT1	1	5	6	9.6735	0.1	0.103375	16	38720	0.00076651	71.8
DNTTIP2	1	0	1	6.33649	0	0.157816	12	0	0	18
DOCK11	1	0	1	6.62851	0	0.150864	13	0	0	22
DOHH	1	0	1	7.23368	0	0.138242	13	0	0	34
DOK5	1	0	1	5.86156	0	0.170603	12	0	0	22
DOT1L	1	1	2	1	0	1	1	5927	9.241e-05	7.5
DPPA2	1	1	2	6.26246	0	0.159682	11	4033	8.277e-05	17.5
DPYSL2	1	2	3	9.08202	0	0.110108	14	3379	6.899e-05	92.6667
DPYSL3	1	1	2	8.51956	0	0.117377	15	10759	0.00014273	13.5
DPYSL4	1	0	1	6.1602	0	0.162332	11	0	0	30
DPYSL5	1	0	1	6.26269	0	0.159676	11	0	0	15
DRD2	1	0	1	1.5	0	0.666667	2	0	0	2
DRG1	1	1	2	1	0	1	1	1	4e-08	2
DROSHA	1	0	1	8.0744	0	0.123848	14	0	0	2
DSCAM	1	0	1	6.15516	0	0.162465	12	0	0	41
DSEL	1	0	1	8.03185	0	0.124504	14	0	0	16
DTNBP1	1	0	1	7.65941	0	0.130558	14	0	0	23
DUSP10	1	0	1	7.73447	0	0.129291	15	0	0	19
DUSP12	1	1	2	5.3511	0	0.186877	12	270040	0.00530513	152.5
DUSP3	1	0	1	8.01766	0	0.124725	14	0	0	19
DUSP5	1	0	1	7.73447	0	0.129291	15	0	0	19
DYNC1H1	1	3	4	1	0.166667	1	1	2080	3.126e-05	71.5
DYNC1I2	1	0	1	7.97446	0	0.1254	14	0	0	16
DYNC2LI1	1	0	1	8.47461	0	0.117999	14	0	0	13
DYNLL1	1	3	4	7.20726	0	0.138749	12	53477	0.00076884	94.75
DYNLL2	1	1	2	9.4858	0	0.105421	16	312	8.31e-06	13.5
DYRK2	1	0	1	8.28067	0	0.120763	15	0	0	13
DYSF	1	1	2	1	0	1	1	0	0	1
E2F2	1	1	2	6.3306	0	0.157963	13	42523	0.00071007	17
E2F3	1	1	2	7.46341	0	0.133987	13	0	0	15
E2F4	1	0	1	7.12236	0	0.140403	14	0	0	5
EAF2	1	0	1	9.08168	0	0.110112	14	0	0	14
EBAG9	1	0	1	6.89215	0	0.145093	13	0	0	21
ECHDC3	1	0	1	6.14759	0	0.162665	11	0	0	28
ECHS1	1	0	1	6.39041	0	0.156484	11	0	0	23
ECI1	1	0	1	8.42889	0	0.11864	14	0	0	22
EDA2R	1	0	1	5.81552	0	0.171954	11	0	0	59
EDF1	1	1	2	5.13943	0	0.194574	11	1244784	0.0202232	138
EEF1E1	1	1	2	6.44101	0	0.155255	13	43003	0.00081084	15
EEF2	1	5	6	9.13659	0	0.10945	16	59840	0.00098509	67.3333
EFNA1	1	0	1	6.67833	0	0.149738	12	0	0	17
EFNA4	1	0	1	7.32967	0	0.136432	12	0	0	17
EFNB1	1	0	1	7.46658	0	0.13393	12	0	0	3
EFNB3	1	0	1	6.50363	0	0.15376	13	0	0	16
EFR3B	1	0	1	8.00032	0	0.124995	14	0	0	13
EFTUD1	1	0	1	6.5134	0	0.15353	12	0	0	17
EGF	1	0	1	11.2283	0	0.0890605	18	0	0	13
EGFL6	1	0	1	6.56197	0	0.152393	11	0	0	19
EGR3	1	0	1	6.60643	0	0.151368	12	0	0	21
EHMT1	1	0	1	8.17439	0	0.122333	14	0	0	16
EHMT2	1	1	2	8.17445	0.5	0.122332	14	0	0	150.5
EIF2AK3	1	1	2	6.18801	0	0.161603	11	10143	0.00015356	16.5
EIF2B2	1	0	1	7.39388	0	0.135247	14	0	0	15
EIF2D	1	0	1	7.2217	0	0.138472	12	0	0	16
EIF3F	1	1	2	1	0	1	1	5899	9.241e-05	3
EIF4E3	1	0	1	6.4106	0	0.155992	13	0	0	20
ELANE	1	0	1	13.1135	0	0.0762571	20	0	0	16
ELAVL1	1	1	2	1	0	1	1	5931	9.241e-05	143
ELAVL4	1	0	1	7.73447	0	0.129291	15	0	0	19
ELOVL2	1	0	1	10.2662	0	0.0974074	17	0	0	12
ELOVL3	1	0	1	10.748	0	0.0930403	16	0	0	16
EMC7	1	0	1	6.42258	0	0.155701	12	0	0	16
EME1	1	1	2	1	0.5	1	1	0	0	7.5
EML1	1	0	1	8.08609	0	0.123669	13	0	0	19
EMP3	1	0	1	6.51939	0	0.153388	12	0	0	25
ENAH	1	1	2	1	0	1	1	1	0.5	1
ENPEP	1	0	1	6.60139	0	0.151483	12	0	0	23
EPAS1	1	2	3	6.75331	0	0.148075	12	26503	0.00032143	16.6667
EPHA2	1	0	1	8.03942	0	0.124387	15	0	0	25
EPHA3	1	0	1	6.71681	0	0.14888	14	0	0	16
EPN1	1	0	1	1	0	1	1	0	0	2
EPT1	1	1	2	7.26782	0	0.137593	12	9990	0.00014342	13.5
EPYC	1	0	1	6.73415	0	0.148497	13	0	0	19
ERAL1	1	0	1	7.33649	0	0.136305	13	0	0	20
ERBB2IP	1	1	2	1	0	1	1	6	2.3e-07	7.5
ERC2	1	0	1	8.17439	0	0.122333	14	0	0	16
ERCC2	1	0	1	8.75528	0	0.114217	15	0	0	18
ERCC8	1	0	1	6.59697	0	0.151585	12	0	0	20
ERG	1	0	1	6.54368	0	0.152819	12	0	0	16
ERGIC2	1	0	1	2.22222	0	0.45	4	0	0	11
ERH	1	1	2	1	0	1	1	1606	2.318e-05	143.5
ERICH6	1	0	1	6.77137	0	0.147681	13	0	0	20
ESRRA	1	3	4	7.10789	0.0833333	0.140689	13	25535	0.00046292	11
ETS1	1	0	1	6.17975	0	0.161819	12	0	0	34
ETS2	1	1	2	6.18107	0	0.161784	12	0	0	34
ETV5	1	0	1	1	0	1	1	0	0	5
ETV6	1	1	2	6.70473	0	0.149148	13	0	0	40
EVI5L	1	0	1	1.9	0	0.526316	2	0	0	15
EVL	1	0	1	1	0	1	1	0	0	2
EVPL	1	1	2	6.47729	0	0.154386	12	24269	0.00039437	21
EWSR1	1	2	3	9.10126	0	0.109875	15	1101	1.597e-05	11
EXO1	1	0	1	6.76222	0	0.14788	11	0	0	23
EXO5	1	0	1	6.39893	0	0.156276	12	0	0	17
EXOC1	1	1	2	6.19584	0	0.161399	11	2400	5.28e-05	38
EXOSC3	1	1	2	6.47714	0	0.154389	12	7247	0.00012103	16
EXTL3	1	2	3	7.97445	0	0.125401	14	6203	9.51e-05	17.3333
EYA1	1	0	1	1	0	1	1	0	0	1
EYA3	1	0	1	8.29082	0	0.120615	14	0	0	10
F2RL2	1	0	1	9.45706	0	0.105741	15	0	0	12
FAIM	1	0	1	6.60643	0	0.151368	12	0	0	21
FAIM2	1	1	2	9.5347	0	0.10488	16	2366	6.363e-05	16
FAM102B	1	0	1	6.83633	0	0.146277	13	0	0	24
FAM118A	1	0	1	8.12551	0	0.123069	14	0	0	15
FAM129B	1	1	2	6.69495	0	0.149366	13	11546	0.00020408	21
FAM134C	1	0	1	1	0	1	1	0	0	1
FAM151A	1	0	1	6.24314	0	0.160176	11	0	0	22
FAM162B	1	0	1	8.71271	0	0.114775	14	0	0	15
FAM168B	1	0	1	6.98423	0	0.14318	13	0	0	17
FAM169A	1	0	1	8.03185	0	0.124504	14	0	0	16
FAM169B	1	0	1	6.86755	0	0.145612	12	0	0	20
FAM171B	1	0	1	7.55471	0	0.132368	14	0	0	22
FAM175B	1	0	1	1	0	1	1	0	0	1
FAM179B	1	0	1	6.71839	0	0.148845	12	0	0	17
FAM196B	1	0	1	7.58716	0	0.131802	14	0	0	16
FAM19A1	1	0	1	7.38726	0	0.135368	14	0	0	17
FAM213B	1	0	1	5.35131	0	0.18687	12	0	0	285
FAM216A	1	0	1	5.86156	0	0.170603	12	0	0	22
FAM216B	1	0	1	7.34973	0	0.136059	13	0	0	13
FAM221B	1	0	1	6.17818	0	0.16186	12	0	0	30
FAM234B	1	0	1	5.81552	0	0.171954	11	0	0	59
FAM26F	1	0	1	7.03469	0	0.142153	13	0	0	18
FAM65B	1	1	2	1	0	1	1	0	0	1
FAM71F1	1	1	2	13.1129	0	0.0762606	20	2597	4.445e-05	15.5
FAM83F	1	0	1	7.45065	0	0.134217	14	0	0	13
FANCA	1	1	2	7.53184	0	0.13277	13	0	0	2
FANCI	1	0	1	7.462	0	0.134012	13	0	0	5
FANCL	1	0	1	1	0	1	1	0	0	1
FBF1	1	0	1	5.86156	0	0.170603	12	0	0	22
FBRSL1	1	1	2	8.2858	0	0.120688	15	95044	0.00152349	13.5
FBXL14	1	0	1	6.75812	0	0.14797	13	0	0	20
FBXL17	1	0	1	8.42889	0	0.11864	14	0	0	22
FBXL6	1	0	1	6.39041	0	0.156484	11	0	0	23
FBXO11	1	2	3	6.75489	0.166667	0.148041	13	25426	0.00033964	187.333
FBXO25	1	1	2	7.85088	0.5	0.127374	14	0	0	2.5
FBXO34	1	0	1	9.50629	0	0.105194	14	0	0	11
FBXO36	1	0	1	6.66509	0	0.150035	12	0	0	15
FBXO4	1	0	1	6.67455	0	0.149823	13	0	0	21
FBXO8	1	0	1	6.75465	0	0.148046	13	0	0	16
FBXW4	1	0	1	7.16115	0	0.139642	13	0	0	21
FCAMR	1	0	1	8.34437	0	0.119841	14	0	0	15
FER1L4	1	0	1	6.59697	0	0.151585	12	0	0	20
FERD3L	1	0	1	6.14759	0	0.162665	11	0	0	28
FGD1	1	0	1	6.54872	0	0.152702	11	0	0	13
FGF23	1	0	1	8.36381	0	0.119563	13	0	0	2
FGF3	1	0	1	7.06574	0	0.141528	12	0	0	15
FGF7	1	1	2	7.07729	0	0.141297	13	17333	0.00028392	17
FGFBP1	1	0	1	1	0	1	1	0	0	1
FGFBP3	1	0	1	7.03658	0	0.142114	12	0	0	17
FGFR1	1	1	2	7.36613	0	0.135756	12	9340	0.00012103	12.5
FGFR2	1	0	1	8.32324	0	0.120145	15	0	0	17
FGL2	1	0	1	6.70136	0	0.149224	13	0	0	27
FHL2	1	1	2	5.81672	0	0.171918	11	0	0	59
FHL3	1	0	1	7.89782	0	0.126617	14	0	0	7
FITM1	1	0	1	6.90981	0	0.144722	12	0	0	22
FKBP1B	1	0	1	1.5	0	0.666667	2	0	0	4
FKBP4	1	1	2	7.25899	0	0.13776	14	6792	0.00013798	12.5
FKBP8	1	0	1	8.28603	0	0.120685	15	0	0	15
FLOT2	1	2	3	6.44511	0	0.155156	11	39280	0.00047885	111.667
FLT1	1	1	2	5.78776	0	0.172778	11	45240	0.00088709	30
FLT3	1	1	2	7.61041	0	0.131399	13	0	0	11
FMN2	1	0	1	9.08168	0	0.110112	14	0	0	14
FOPNL	1	1	2	7.81893	0	0.127895	14	54060	0.00099236	23.5
FOXB1	1	0	1	1.90909	0	0.52381	2	0	0	17
FOXC2	1	0	1	6.73415	0	0.148497	13	0	0	19
FOXD3	1	1	2	6.84322	0	0.14613	12	11415	0.00012409	20
FOXJ1	1	0	1	1	0	1	1	0	0	1
FOXRED2	1	0	1	7.52886	0	0.132822	13	0	0	11
FRA10AC1	1	0	1	7.17029	0	0.139464	13	0	0	34
FREM1	1	0	1	7.33964	0	0.136246	13	0	0	18
FRMD3	1	0	1	6.82182	0	0.146588	12	0	0	18
FSD1	1	0	1	5.35131	0	0.18687	12	0	0	285
FST	1	0	1	6.89215	0	0.145093	13	0	0	21
FTSJ3	1	2	3	6.25205	0	0.159948	12	44627	0.00069004	110.667
FURIN	1	0	1	8.71271	0	0.114775	14	0	0	15
FUS	1	3	4	1	0	1	1	2224	4.271e-05	11
FUT8	1	0	1	9.10186	0	0.109868	15	0	0	13
FXR1	1	0	1	5.78398	0	0.172891	11	0	0	120
FXYD2	1	0	1	6.73668	0	0.148441	14	0	0	14
FZD9	1	0	1	5.86156	0	0.170603	12	0	0	22
GABARAP	1	0	1	6.5339	0	0.153048	12	0	0	12
GABARAPL1	1	0	1	5.9754	0	0.167353	11	0	0	32
GABBR1	1	0	1	6.98049	0	0.143256	13	0	0	11
GABPA	1	0	1	7.46168	0	0.134018	13	0	0	15
GABRA5	1	0	1	7.58909	0	0.131768	14	0	0	21
GABRQ	1	0	1	8.4376	0	0.118517	13	0	0	19
GABRR2	1	1	2	6.15489	0	0.162472	12	28616	0.00052942	31.5
GALC	1	1	2	1.90909	0	0.52381	2	5425	6.355e-05	22
GALNT18	1	0	1	6.66604	0	0.150014	12	0	0	17
GAP43	1	0	1	1	0	1	1	0	0	5
GART	1	0	1	6.37055	0	0.156972	12	0	0	21
GAS7	1	1	2	1	0	1	1	0	0	2
GATA3	1	1	2	1	0	1	1	931	1.76e-05	16
GATA4	1	0	1	1	0	1	1	0	0	1
GATA6	1	0	1	8.32324	0	0.120145	15	0	0	17
GBP2	1	0	1	6.15516	0	0.162465	11	0	0	30
GBP3	1	0	1	7.36613	0	0.135756	12	0	0	24
GBX2	1	0	1	2	0	0.5	3	0	0	14
GCFC2	1	0	1	1.90909	0	0.52381	2	0	0	19
GCKR	1	0	1	1	0	1	1	0	0	1
GCLC	1	0	1	1	0	1	1	0	0	1
GDF15	1	0	1	6.44939	0	0.155054	12	0	0	21
GDF9	1	0	1	7.23368	0	0.138242	13	0	0	34
GFI1	1	0	1	1	0	1	1	0	0	5
GFOD1	1	0	1	5.35131	0	0.18687	12	0	0	285
GFPT2	1	2	3	6.43565	0	0.155385	12	66309	0.00087385	19
GGA3	1	0	1	1	0	1	1	0	0	2
GGT5	1	0	1	6.90981	0	0.144722	12	0	0	22
GHRHR	1	0	1	1	0	1	1	0	0	1
GINS4	1	0	1	1	0	1	1	0	0	1
GIPC1	1	1	2	1	0	1	1	0	0	1
GIPC3	1	0	1	7.65941	0	0.130558	14	0	0	23
GIPR	1	0	1	6.00347	0	0.16657	11	0	0	27
GK	1	0	1	6.98423	0	0.14318	13	0	0	17
GKAP1	1	0	1	6.85304	0	0.145921	13	0	0	42
GLYR1	1	0	1	6.43898	0	0.155304	12	0	0	33
GML	1	0	1	6.09808	0	0.163986	13	0	0	16
GMNN	1	0	1	1.5	0	0.666667	2	0	0	4
GNE	1	1	2	6.69558	0	0.149352	13	28251	0.0005381	19.5
GNGT1	1	0	1	1.9	0	0.526316	2	0	0	15
GNMT	1	1	2	1	0	1	1	0	0	1
GNPAT	1	0	1	10.1539	0	0.0984844	17	0	0	16
GNPDA1	1	1	2	7.76751	0	0.128741	14	3207	3.841e-05	12.5
GOPC	1	0	1	6.66383	0	0.150064	12	0	0	26
GPATCH2	1	0	1	7.24346	0	0.138056	14	0	0	22
GPC3	1	0	1	7.74015	0	0.129197	13	0	0	15
GPER1	1	0	1	6.35352	0	0.157393	11	0	0	26
GPR137	1	0	1	6.59697	0	0.151585	12	0	0	20
GPR150	1	1	2	9.5347	0	0.10488	16	1848	2.353e-05	22.5
GPR19	1	0	1	7.81804	0	0.127909	14	0	0	13
GPR20	1	0	1	6.16367	0	0.162241	13	0	0	17
GPR37	1	1	2	6.46421	0	0.154698	11	57758	0.00106343	21
GPR39	1	0	1	6.14759	0	0.162665	11	0	0	28
GPRC5D	1	1	2	9.46057	0	0.105702	15	12743	0.00018662	11.5
GPRIN2	1	0	1	6.49448	0	0.153977	12	0	0	26
GPX3	1	1	2	8.38612	0	0.119245	15	3746	6.784e-05	15.5
GRAMD1A	1	1	2	5.9754	0	0.167353	11	6097	0.00011502	17
GRAMD2	1	0	1	8.34437	0	0.119841	14	0	0	15
GRAP2	1	0	1	1	0	1	1	0	0	2
GRIA4	1	0	1	6.39483	0	0.156376	12	0	0	13
GRIN2A	1	3	4	7.19432	0.333333	0.138999	13	7031	5.931e-05	13.6667
GRIN3A	1	0	1	7.02523	0	0.142344	12	0	0	20
GRM5	1	1	2	1	0	1	1	1	4e-08	3
GSG1	1	0	1	6.73415	0	0.148497	13	0	0	19
GSTT2	1	0	1	5.78398	0	0.172891	11	0	0	120
GTF2E1	1	2	3	1	0	1	1	5013	9.233e-05	15
GTF2E2	1	1	2	1.5	0	0.666667	2	2	8e-08	2.5
GTF2H2	1	0	1	8.28342	0	0.120723	14	0	0	2
GTF2H3	1	1	2	7.28571	0	0.137255	13	10239	0.00012103	7.5
GTF2I	1	2	3	1	0	1	1	5272	9.245e-05	8.33333
GTF3C4	1	0	1	6.8193	0	0.146643	13	0	0	16
GTSF1L	1	0	1	8.02018	0	0.124685	14	0	0	14
GXYLT2	1	1	2	6.41073	0	0.155989	13	18745	0.00027677	17.5
GYS2	1	0	1	7.06981	0	0.141446	13	0	0	14
GZF1	1	0	1	6.57458	0	0.152101	12	0	0	36
H2AFY	1	1	2	9.46025	0	0.105705	15	371	7.27e-06	136
HACD2	1	0	1	6.35352	0	0.157393	11	0	0	26
HAND2	1	1	2	7.10438	0	0.140758	12	13016	0.00011889	8
HAP1	1	0	1	6.39893	0	0.156276	12	0	0	17
HARS2	1	0	1	7.00095	0	0.142838	12	0	0	14
HAS3	1	0	1	5.1397	0	0.194564	11	0	0	261
HAT1	1	1	2	6.4489	0	0.155065	12	2390	3.038e-05	141
HCK	1	1	2	5.78896	0	0.172743	11	0	0	45
HCN2	1	0	1	1	0	1	1	0	0	1
HCST	1	0	1	1	0	1	1	0	0	1
HDAC11	1	0	1	6.44939	0	0.155054	12	0	0	21
HDAC8	1	0	1	8.10564	0	0.123371	14	0	0	4
HDGFRP2	1	0	1	8.12583	0	0.123064	14	0	0	17
HDHD2	1	0	1	6.17818	0	0.16186	12	0	0	30
HECW1	1	0	1	6.03406	0	0.165726	11	0	0	17
HEMK1	1	1	2	9.82776	0	0.101753	16	76711	0.00110323	16.5
HHIP	1	1	2	6.66404	0	0.150059	12	46652	0.00070498	28
HHIPL2	1	0	1	6.43456	0	0.155411	12	0	0	19
HIGD1B	1	0	1	6.66067	0	0.150135	13	0	0	15
HILS1	1	0	1	6.16209	0	0.162282	11	0	0	20
HINT3	1	0	1	8.75528	0	0.114217	15	0	0	18
HIPK2	1	2	3	6.00473	0	0.166535	11	15399	0.0003096	19
HIST1H1E	1	1	2	7.95899	0	0.125644	14	4074	3.052e-05	13.5
HMBOX1	1	1	2	6.75047	0	0.148138	12	12478	0.00020576	20.5
HMBS	1	0	1	7.86913	0	0.127079	14	0	0	5
HMGA1	1	1	2	7.57634	0	0.13199	14	18877	0.00025809	10
HMGB2	1	0	1	7.73447	0	0.129291	15	0	0	19
HMHA1	1	0	1	6.93819	0	0.14413	13	0	0	34
HMMR	1	0	1	5.78776	0	0.172778	11	0	0	45
HNF1A	1	1	2	1	0	1	1	2330	2.63e-05	15
HNF4G	1	0	1	5.86156	0	0.170603	12	0	0	22
HNRNPC	1	1	2	6.56215	0	0.152389	11	20305	0.00013898	152
HNRNPU	1	7	8	7.85331	0.0476191	0.127335	14	23390	0.00023881	105
HOMER1	1	0	1	1	0	1	1	0	0	1
HOMEZ	1	0	1	5.9836	0	0.167123	12	0	0	36
HOOK1	1	0	1	8.64475	0	0.115677	15	0	0	13
HOXA13	1	0	1	6.1889	0	0.16158	11	0	0	23
HOXA2	1	0	1	1.5	0	0.666667	2	0	0	4
HOXA4	1	1	2	7.00473	0	0.142761	13	64016	0.00099144	14
HOXB7	1	1	2	6.56151	0	0.152404	11	5029	8.308e-05	14.5
HOXC10	1	0	1	6.94734	0	0.14394	12	0	0	9
HPGD	1	1	2	7.8306	0	0.127704	14	11245	0.00018563	17.5
HR	1	0	1	6.69568	0	0.14935	13	0	0	25
HSF2	1	2	3	9.0817	0	0.110112	14	3832	6.583e-05	11
HSPA12B	1	0	1	7.52791	0	0.132839	14	0	0	25
HSPB9	1	0	1	1	0	1	1	0	0	3
HSPD1	1	2	3	1	0.333333	1	1	0	0	183.667
HTR1D	1	0	1	8.42889	0	0.11864	14	0	0	22
HTR6	1	0	1	7.39767	0	0.135178	13	0	0	11
IAPP	1	0	1	6.25197	0	0.15995	12	0	0	28
IARS2	1	0	1	8.18669	0	0.122149	14	0	0	11
ICAM5	1	2	3	9.82934	0	0.101736	16	15638	0.00026508	11.3333
ICT1	1	0	1	6.51151	0	0.153574	11	0	0	19
IDE	1	0	1	7.75661	0	0.128922	13	0	0	10
IDS	1	0	1	7.9169	0	0.126312	13	0	0	13
IER2	1	0	1	6.64995	0	0.150377	13	0	0	18
IER5	1	0	1	6.75465	0	0.148046	13	0	0	16
IFT172	1	0	1	6.5134	0	0.15353	12	0	0	17
IFT20	1	0	1	6.86976	0	0.145566	13	0	0	19
IFT43	1	0	1	7.23368	0	0.138242	13	0	0	34
IFT46	1	0	1	1	0	1	1	0	0	3
IFT81	1	0	1	1	0	1	1	0	0	3
IGF1	1	2	3	7.47003	0	0.133868	13	9032	0.00015048	15.6667
IGF2BP3	1	0	1	7.52886	0	0.132822	13	0	0	11
IGIP	1	0	1	7.8439	0	0.127488	14	0	0	19
IGLC1	1	0	1	6.88994	0	0.145139	12	0	0	15
IGSF11	1	0	1	7.02176	0	0.142414	12	0	0	23
IHH	1	0	1	6.73699	0	0.148434	12	0	0	19
IKZF4	1	1	2	6.29022	0	0.158977	13	0	0	30
IL10RA	1	0	1	7.22359	0	0.138435	12	0	0	15
IL11	1	0	1	9.13623	0	0.109454	16	0	0	13
IL12RB2	1	2	3	6.39085	0	0.156474	11	58832	0.00098175	19.3333
IL17RA	1	0	1	5.81552	0	0.171954	11	0	0	59
IL17RE	1	0	1	5.81552	0	0.171954	11	0	0	59
IL18BP	1	0	1	2.22222	0	0.45	4	0	0	11
IL18RAP	1	0	1	6.83633	0	0.146277	13	0	0	24
IL1B	1	1	2	6.25197	0	0.15995	12	1857	2.963e-05	15
IL1RAP	1	2	3	6.74101	0.5	0.148346	12	0	0	17
IL1RAPL2	1	0	1	7.17029	0	0.139464	13	0	0	34
IL2	1	0	1	7.52791	0	0.132839	14	0	0	25
IL33	1	1	2	1	0	1	1	5963	9.241e-05	12.5
IL6	1	0	1	6.97269	0	0.143417	13	0	0	20
IL6ST	1	2	3	1	0	1	1	5949	9.241e-05	9.33333
ILKAP	1	0	1	6.82182	0	0.146588	12	0	0	18
IMP4	1	1	2	5.78776	0	0.172778	11	7780	8.173e-05	30
IMPA2	1	0	1	8.03027	0	0.124529	13	0	0	15
ING2	1	1	2	6.28959	0	0.158993	13	44241	0.00077242	22
INO80B	1	0	1	6.65216	0	0.150327	12	0	0	25
INPP5F	1	1	2	7.60757	0	0.131448	13	68363	0.00109603	15.5
INPPL1	1	2	3	7.02334	0	0.142382	12	80	1.29e-06	14.5
INVS	1	1	2	7.6961	0	0.129936	13	0	0	3
IP6K2	1	1	2	9.84069	0.5	0.101619	16	0	0	138
IPMK	1	0	1	7.51372	0	0.13309	13	0	0	26
IQCE	1	1	2	6.26909	0	0.159513	12	64908	0.0013662	17.5
IQCF5	1	0	1	7.33459	0	0.13634	14	0	0	23
IQGAP1	1	2	3	1	0	1	1	1515	1.82e-05	6.66667
IRF7	1	2	3	5.81672	0	0.171918	11	6368	0.000121	30
IRGQ	1	1	2	7.33281	0	0.136373	14	3704	7.442e-05	19.5
IRS2	1	3	4	6.16151	0.5	0.162298	11	5131	8.718e-05	19.3333
IRX5	1	0	1	6.8685	0	0.145592	13	0	0	28
ISCA2	1	1	2	1.9	0	0.526316	2	40	1.53e-06	13
ISL1	1	1	2	7.86215	0	0.127192	14	53056	0.00075609	9.5
ISY1	1	0	1	7.7351	0	0.129281	14	0	0	11
ISYNA1	1	0	1	8.03027	0	0.124529	13	0	0	15
ITFG1	1	1	2	6.84448	0	0.146103	12	5941	7.515e-05	17
ITGA10	1	1	2	1.9	0	0.526316	2	26847	0.00047066	20
ITGA6	1	0	1	1.66667	0	0.6	2	0	0	4
ITGA9	1	0	1	7.26837	0	0.137582	12	0	0	14
ITGAE	1	0	1	1.85714	0	0.538462	2	0	0	11
ITGB8	1	0	1	8.75528	0	0.114217	15	0	0	18
ITLN1	1	0	1	6.00347	0	0.16657	11	0	0	27
ITM2B	1	1	2	9.56688	0	0.104527	15	8159	0.00015823	140.5
ITPA	1	0	1	7.20592	0	0.138775	12	0	0	9
ITPRIPL1	1	0	1	6.42479	0	0.155647	12	0	0	21
JADE1	1	0	1	6.60549	0	0.151389	12	0	0	15
JADE2	1	0	1	1	0	1	1	0	0	1
JAG2	1	0	1	6.25197	0	0.15995	12	0	0	28
JAM3	1	0	1	5.87796	0	0.170127	13	0	0	32
JDP2	1	1	2	7.33849	0	0.136268	14	0	0	8
JMJD8	1	0	1	7.08578	0	0.141128	13	0	0	20
JPX	1	0	1	6.83633	0	0.146277	13	0	0	24
JRK	1	0	1	7.03469	0	0.142153	13	0	0	18
JUND	1	1	2	1	0	1	1	1186	1.523e-05	11.5
JUP	1	0	1	6.98297	0	0.143206	13	0	0	5
KANSL1	1	0	1	6.95843	0	0.143711	11	0	0	10
KBTBD11	1	0	1	10.252	0	0.0975422	17	0	0	14
KBTBD2	1	0	1	6.21728	0	0.160842	12	0	0	34
KCNA1	1	1	2	1.5	0.5	0.666667	2	0	0	18
KCNA2	1	2	3	1	0.166667	1	1	5348	9.245e-05	12
KCNA5	1	0	1	6.54368	0	0.152819	12	0	0	16
KCNAB1	1	0	1	6.70136	0	0.149224	13	0	0	27
KCNIP3	1	0	1	7.89782	0	0.126617	14	0	0	7
KCNJ11	1	0	1	6.15516	0	0.162465	12	0	0	41
KCNJ16	1	1	2	9.43312	0	0.106009	15	40066	0.00052161	14.5
KCNJ2	1	0	1	6.93031	0	0.144294	13	0	0	25
KCNK3	1	0	1	9.16609	0	0.109098	16	0	0	9
KCNK7	1	0	1	6.47714	0	0.154389	12	0	0	31
KCNQ3	1	0	1	5.9836	0	0.167123	12	0	0	36
KCTD10	1	0	1	6.1602	0	0.162332	11	0	0	30
KCTD11	1	0	1	10.1539	0	0.0984844	17	0	0	16
KDM2A	1	0	1	6.00347	0	0.16657	11	0	0	27
KDM3B	1	0	1	7.42763	0	0.134633	13	0	0	24
KDM4B	1	1	2	6.8653	0	0.14566	12	0	0	12
KDM5B	1	1	2	5.88707	0	0.169864	13	0	0	59
KDM6A	1	3	4	6.50442	0	0.153742	13	74212	0.00089038	33.25
KIF2C	1	0	1	1.88889	0	0.529412	2	0	0	15
KIF5C	1	0	1	1	0	1	1	0	0	5
KIFAP3	1	0	1	1	0	1	1	0	0	1
KLB	1	2	3	7.58927	0	0.131765	14	23491	0.00037151	35.6667
KLF11	1	0	1	6.655	0	0.150263	13	0	0	27
KLF13	1	0	1	6.655	0	0.150263	13	0	0	27
KLF14	1	0	1	6.02302	0	0.16603	11	0	0	20
KLF16	1	0	1	7.52791	0	0.132839	14	0	0	25
KLF2	1	0	1	1	0	1	1	0	0	1
KLF3	1	1	2	1.90909	0	0.52381	2	200	5.13e-06	13
KLF6	1	1	2	6.51483	0	0.153496	12	0	0	17
KLHL10	1	0	1	6.54872	0	0.152702	11	0	0	13
KLHL12	1	1	2	7.07663	0	0.14131	13	5932	0.00012103	10
KLHL21	1	0	1	6.59697	0	0.151585	12	0	0	20
KLHL9	1	0	1	7.08578	0	0.141128	13	0	0	20
KLK11	1	0	1	7.65941	0	0.130558	14	0	0	23
KLK7	1	0	1	8.12583	0	0.123064	14	0	0	17
KLKB1	1	0	1	6.97269	0	0.143417	13	0	0	20
KMT2A	1	0	1	1	0	1	1	0	0	3
KPNA2	1	3	4	1	0	1	1	2227	4.247e-05	15.6667
KPNB1	1	3	4	1	0	1	1	982	1.532e-05	183
KRT10	1	1	2	8.538	0	0.117123	14	356	1.104e-05	40.5
KRT19	1	1	2	6.76215	0	0.147882	11	34412	0.00050884	154
KRT33B	1	0	1	7.90783	0	0.126457	14	0	0	16
KRT6A	1	0	1	7.24346	0	0.138056	14	0	0	22
KRTAP4-6	1	0	1	7.72501	0	0.12945	13	0	0	14
KTN1	1	0	1	6.09808	0	0.163986	13	0	0	16
KY	1	0	1	8.71271	0	0.114775	14	0	0	15
L1CAM	1	0	1	7.86913	0	0.127079	14	0	0	5
L2HGDH	1	0	1	10.2572	0	0.0974929	17	0	0	14
LAMA5	1	0	1	8.51939	0	0.117379	15	0	0	24
LAMC2	1	0	1	9.56764	0	0.104519	15	0	0	20
LAMP2	1	0	1	6.59003	0	0.151744	12	0	0	14
LAPTM5	1	0	1	8.01577	0	0.124754	13	0	0	23
LARP1B	1	0	1	7.16115	0	0.139642	13	0	0	21
LARS	1	1	2	7.53155	0	0.132775	12	3096	3.15e-05	22
LBH	1	0	1	8.54746	0	0.116994	14	0	0	19
LBP	1	1	2	6.79779	0	0.147107	14	21510	0.00039514	20.5
LCLAT1	1	0	1	8.36613	0	0.11953	15	0	0	21
LCP2	1	0	1	8.00032	0	0.124995	14	0	0	13
LDB3	1	1	2	1	0	1	1	3	1.1e-07	4
LDLR	1	0	1	1	0	1	1	0	0	3
LDLRAD3	1	0	1	6.60139	0	0.151483	12	0	0	23
LECT2	1	0	1	8.64475	0	0.115677	15	0	0	13
LEFTY1	1	0	1	8.58562	0	0.116474	14	0	0	12
LEP	1	0	1	8.17439	0	0.122333	14	0	0	16
LEPR	1	0	1	8.03027	0	0.124529	13	0	0	15
LEPROTL1	1	1	2	6.35552	0	0.157344	13	2803	2.873e-05	140.5
LETMD1	1	1	2	1.90909	0	0.52381	2	4326	8.225e-05	18
LGALS2	1	0	1	6.24314	0	0.160176	11	0	0	22
LGALS8	1	0	1	5.78776	0	0.172778	11	0	0	45
LHCGR	1	0	1	9.48597	0	0.105419	16	0	0	14
LHPP	1	0	1	7.38726	0	0.135368	14	0	0	17
LHX3	1	0	1	8.34437	0	0.119841	14	0	0	15
LHX4	1	1	2	1	0	1	1	4104	2.382e-05	5
LHX6	1	0	1	6.61211	0	0.151238	12	0	0	11
LIMD1	1	1	2	5.81546	0	0.171956	11	22449	0.00035414	38.5
LIMK1	1	1	2	1	0	1	1	0	0	1
LIMK2	1	1	2	1	0	1	1	0	0	1
LIMS1	1	1	2	7.13691	0	0.140117	13	0	0	3
LINGO3	1	0	1	5.82971	0	0.171535	12	0	0	24
LMAN1	1	0	1	7.17029	0	0.139464	13	0	0	34
LMBRD2	1	1	2	6.69685	0	0.149324	13	24443	0.00016087	19.5
LMLN	1	0	1	9.48597	0	0.105419	16	0	0	14
LMO2	1	1	2	7.84574	0	0.127458	14	0	0	19
LMO3	1	2	3	10.1536	0	0.098487	17	8814	0.00013158	13.6667
LMO4	1	2	3	6.23281	0	0.160441	12	51555	0.00060184	16
LMOD3	1	2	3	6.02302	0	0.16603	11	11293	0.00018926	10.3333
LNX2	1	0	1	9.10186	0	0.109868	15	0	0	13
LONP1	1	0	1	1.9	0	0.526316	2	0	0	15
LPAR2	1	0	1	6.99874	0	0.142883	12	0	0	10
LPAR6	1	0	1	6.43551	0	0.155388	12	0	0	20
LPIN1	1	0	1	1	0	1	1	0	0	1
LPIN3	1	0	1	6.17755	0	0.161877	13	0	0	18
LPL	1	0	1	7.55944	0	0.132285	14	0	0	14
LPP	1	0	1	7.55944	0	0.132285	14	0	0	14
LRBA	1	0	1	8.53422	0	0.117175	14	0	0	20
LRCH4	1	0	1	6.76001	0	0.147929	13	0	0	20
LRP10	1	0	1	7.51372	0	0.13309	13	0	0	26
LRP12	1	0	1	8.4147	0	0.11884	14	0	0	16
LRP2	1	0	1	1	0	1	1	0	0	1
LRP3	1	0	1	6.269	0	0.159515	12	0	0	19
LRP5	1	2	3	6.00473	0	0.166535	11	5999	0.00012096	14.5
LRPPRC	1	0	1	7.24882	0	0.137954	13	0	0	3
LRRC10B	1	0	1	6.17975	0	0.161819	12	0	0	34
LRRC14	1	0	1	8.7761	0	0.113946	14	0	0	16
LRRC36	1	0	1	6.37055	0	0.156972	12	0	0	21
LRRC4	1	0	1	7.47619	0	0.133758	13	0	0	19
LRRC4C	1	0	1	7.72501	0	0.12945	13	0	0	14
LRRC52	1	0	1	7.53043	0	0.132795	12	0	0	14
LRRC6	1	0	1	6.88048	0	0.145339	12	0	0	17
LRRC71	1	1	2	6.39085	0	0.156474	11	76600	0.00121391	21
LRRC72	1	1	2	6.23312	0	0.160433	12	13606	0.0001839	20.5
LRRC8C	1	0	1	6.84453	0	0.146102	12	0	0	17
LRRCC1	1	1	2	6.46435	0	0.154695	11	13027	0.00018533	23.5
LRRN1	1	0	1	6.84295	0	0.146136	12	0	0	15
LRRTM1	1	0	1	6.67455	0	0.149823	13	0	0	21
LRTM2	1	0	1	6.28887	0	0.159011	13	0	0	30
LSAMP	1	0	1	10.1539	0	0.0984844	17	0	0	16
LSM12	1	0	1	6.74109	0	0.148344	12	0	0	23
LTF	1	0	1	7.5175	0	0.133023	13	0	0	14
LUC7L	1	0	1	6.98991	0	0.143063	13	0	0	15
LUZP2	1	0	1	8.28603	0	0.120685	15	0	0	15
LY6G6C	1	0	1	7.26963	0	0.137559	13	0	0	10
LYL1	1	0	1	7.58716	0	0.131802	14	0	0	16
LYPD6	1	0	1	6.70325	0	0.149181	13	0	0	40
LYPLA1	1	0	1	9.41343	0	0.106231	15	0	0	14
LYSMD2	1	0	1	6.93945	0	0.144104	12	0	0	23
LYZL4	1	0	1	8.01577	0	0.124754	13	0	0	23
M1AP	1	0	1	7.28571	0	0.137255	13	0	0	14
MAD1L1	1	1	2	5.88549	0	0.169909	13	60721	0.00121639	38
MAD2L2	1	0	1	7.71839	0	0.129561	13	0	0	6
MAF	1	0	1	6.37055	0	0.156972	12	0	0	21
MAFK	1	1	2	6.37098	0	0.156962	12	5182	6.41e-05	24
MAGEA4	1	1	2	7.68959	0	0.130046	14	15258	0.00026878	16
MAGED2	1	0	1	10.252	0	0.0975422	17	0	0	14
MAGI1	1	0	1	9.09972	0	0.109894	15	0	0	3
MAGI3	1	1	2	6.69685	0	0.149324	13	24443	0.00016087	19.5
MAP1B	1	2	3	8.13691	0	0.122897	14	570	1.508e-05	31
MAP2K1	1	5	6	8.01767	0.166667	0.124725	14	7575	0.00011775	13
MAP2K3	1	0	1	8.00568	0	0.124911	15	0	0	7
MAP2K4	1	2	3	1	0	1	1	4838	9.241e-05	18
MAP3K11	1	0	1	7.0148	0	0.142556	12	0	0	10
MAP7	1	0	1	10.252	0	0.0975422	17	0	0	14
MAPK8IP2	1	3	4	7.60315	0	0.131524	14	19043	0.00028887	7.25
MAPK9	1	0	1	7.3368	0	0.136299	14	0	0	8
MAPRE2	1	1	2	7.58896	0	0.13177	14	10890	0.00011835	16
MARCH1	1	0	1	7.21255	0	0.138647	12	0	0	12
MARCH7	1	0	1	6.90981	0	0.144722	12	0	0	22
MARCKS	1	0	1	6.97269	0	0.143417	13	0	0	20
MARCKSL1	1	0	1	7.959	0	0.125644	14	0	0	20
MARK1	1	0	1	7.07758	0	0.141291	13	0	0	15
MARK3	1	6	7	6.4959	0.3	0.153943	12	25601	0.0003529	20.6667
MARK4	1	1	2	6.61451	0	0.151183	12	0	0	18
MAT2B	1	0	1	7.0164	0	0.142523	12	0	0	16
MAVS	1	4	5	6.95079	0.1	0.143869	12	28908	0.00032867	27.2
MBD2	1	1	2	7.76814	0	0.128731	14	11032	0.00010333	15.5
MBD3L1	1	0	1	8.04194	0	0.124348	14	0	0	11
MBD4	1	0	1	6.88048	0	0.145339	12	0	0	17
MC2R	1	1	2	6.60536	0	0.151392	12	39714	0.00064184	17.5
MCEE	1	0	1	6.39041	0	0.156484	11	0	0	23
MCM3AP	1	0	1	6.97269	0	0.143417	13	0	0	20
MCM7	1	0	1	7.55471	0	0.132368	14	0	0	22
ME3	1	0	1	1.9	0	0.526316	2	0	0	15
MED21	1	1	2	10.7486	0	0.0930355	16	77744	0.00136431	15.5
MED26	1	0	1	6.85304	0	0.145921	13	0	0	42
MEF2A	1	2	3	6.91956	0	0.144518	12	5240	6.462e-05	16
MEFV	1	1	2	6.7164	0	0.148889	14	24122	0.00020313	16
MESP1	1	0	1	8.28067	0	0.120763	15	0	0	13
METAP2	1	0	1	6.39893	0	0.156276	12	0	0	17
METTL17	1	1	2	6.94038	0	0.144084	12	7090	7.726e-05	22.5
METTL23	1	2	3	6.14826	0	0.162648	12	140880	0.00188355	16.6667
MFSD5	1	0	1	9.56764	0	0.104519	15	0	0	20
MGAM	1	0	1	6.8748	0	0.145459	12	0	0	13
MGAT1	1	1	2	7.09558	0	0.140933	12	38206	0.00066055	12.5
MICALL1	1	0	1	8.03027	0	0.124529	13	0	0	15
MICU3	1	0	1	7.99371	0	0.125098	14	0	0	14
MIF4GD	1	0	1	6.75087	0	0.148129	12	0	0	26
MIR99AHG	1	0	1	5.1397	0	0.194564	11	0	0	261
MITD1	1	1	2	1.88889	0	0.529412	2	9	3.4e-07	7
MKI67	1	0	1	6.52949	0	0.153151	12	0	0	20
MKNK2	1	0	1	7.45002	0	0.134228	13	0	0	16
MLF1	1	0	1	7.36613	0	0.135756	12	0	0	24
MLIP	1	0	1	8.36613	0	0.11953	15	0	0	21
MLPH	1	1	2	1.5	0	0.666667	2	0	0	2
MLST8	1	1	2	7.39937	0	0.135147	13	0	0	11
MMD2	1	0	1	6.1561	0	0.16244	12	0	0	15
MMP12	1	0	1	6.59003	0	0.151744	12	0	0	14
MMP17	1	0	1	7.51624	0	0.133045	13	0	0	15
MMP9	1	0	1	1.88889	0	0.529412	2	0	0	13
MOCS2	1	1	2	6.93031	0	0.144294	13	3477	5.162e-05	16
MOK	1	0	1	8.22737	0	0.121545	15	0	0	14
MON1B	1	0	1	8.75528	0	0.114217	15	0	0	18
MORC1	1	0	1	7.58909	0	0.131768	14	0	0	21
MORC3	1	0	1	7.66489	0	0.130465	13	0	0	11
MPC1	1	0	1	8.86976	0	0.112743	15	0	0	13
MPHOSPH6	1	0	1	7.46957	0	0.133877	13	0	0	22
MPND	1	0	1	6.90981	0	0.144722	12	0	0	22
MPRIP	1	0	1	7.50456	0	0.133252	13	0	0	11
MPZ	1	1	2	7.51451	0	0.133076	13	4414	4.594e-05	18.5
MPZL3	1	0	1	6.33649	0	0.157816	12	0	0	18
MRC2	1	0	1	6.4106	0	0.155992	13	0	0	20
MRE11A	1	3	4	1	0.0833333	1	1	63	1.44e-06	82.25
MRPL14	1	1	2	6.74984	0	0.148152	12	3217	6.077e-05	18
MRPL22	1	0	1	5.78398	0	0.172891	11	0	0	120
MRPL3	1	0	1	7.97446	0	0.1254	14	0	0	16
MRPL30	1	0	1	9.45706	0	0.105741	15	0	0	12
MRPL33	1	0	1	6.14759	0	0.162665	11	0	0	28
MRPL37	1	0	1	7.0148	0	0.142556	12	0	0	10
MRPL41	1	0	1	7.38726	0	0.135368	14	0	0	17
MRPL47	1	3	4	6.03407	0	0.165726	11	160305	0.00213889	23.75
MRPL49	1	0	1	6.89215	0	0.145093	13	0	0	21
MRPL53	1	0	1	10.2572	0	0.0974929	17	0	0	14
MRPS22	1	2	3	6.75647	0.166667	0.148006	12	42944	0.00052271	54.3333
MRPS26	1	0	1	6.91927	0	0.144524	12	0	0	18
MSANTD3	1	0	1	6.83633	0	0.146277	13	0	0	24
MSL1	1	1	2	7.12587	0	0.140334	13	0	0	4
MSL2	1	1	2	6.86719	0	0.14562	12	37422	0.00049442	17.5
MSRB3	1	0	1	7.90783	0	0.126457	14	0	0	16
MT3	1	0	1	6.79754	0	0.147112	14	0	0	20
MTERF4	1	0	1	7.959	0	0.125644	14	0	0	20
MTFR2	1	0	1	6.69789	0	0.149301	13	0	0	21
MTM1	1	0	1	7.22919	0	0.138328	14	0	0	3
MTMR12	1	0	1	7.42763	0	0.134633	13	0	0	24
MTSS1L	1	0	1	7.51372	0	0.13309	13	0	0	26
MUC13	1	0	1	6.59697	0	0.151585	12	0	0	20
MUC2	1	0	1	7.33649	0	0.136305	13	0	0	20
MUCL1	1	0	1	6.70136	0	0.149224	13	0	0	27
MUM1	1	0	1	6.62788	0	0.150878	12	0	0	24
MXD1	1	0	1	8.51939	0	0.117379	15	0	0	24
MXD3	1	0	1	8.51939	0	0.117379	15	0	0	24
MXD4	1	0	1	8.51939	0	0.117379	15	0	0	24
MXRA7	1	0	1	6.39041	0	0.156484	11	0	0	23
MYBL1	1	0	1	6.97509	0	0.143367	12	0	0	11
MYCBP	1	0	1	1	0	1	1	0	0	1
MYCL	1	0	1	8.51939	0	0.117379	15	0	0	24
MYCN	1	1	2	8.19779	0	0.121984	15	27794	0.00029807	22
MYDGF	1	0	1	6.76222	0	0.14788	11	0	0	23
MYH2	1	0	1	7.07758	0	0.141291	13	0	0	15
MYH8	1	0	1	6.89215	0	0.145093	13	0	0	21
MYLK4	1	0	1	8.54746	0	0.116994	14	0	0	19
MYO15B	1	0	1	5.87796	0	0.170127	13	0	0	32
MYO16	1	0	1	13.1135	0	0.0762571	20	0	0	16
MYO1D	1	0	1	8.14002	0	0.12285	14	0	0	15
MYO5B	1	1	2	11.2621	0	0.088793	18	0	0	3
MYO6	1	1	2	1	0	1	1	0	0	1
MYOF	1	1	2	6.47714	0	0.154389	12	18098	0.00030187	22.5
MYOM3	1	1	2	6.44069	0	0.155263	13	27859	0.00038445	19.5
MYPOP	1	0	1	7.07758	0	0.141291	13	0	0	15
MYRFL	1	0	1	10.2662	0	0.0974074	17	0	0	12
N6AMT2	1	0	1	6.75465	0	0.148046	13	0	0	16
NAA10	1	0	1	1	0	1	1	0	0	1
NAA11	1	0	1	6.67833	0	0.149738	12	0	0	17
NAA50	1	1	2	7.95868	0	0.125649	14	6232	9.218e-05	15.5
NAAA	1	0	1	6.75812	0	0.14797	13	0	0	20
NAB2	1	1	2	7.47666	0	0.13375	13	2031	1.345e-05	4
NAGS	1	0	1	7.50456	0	0.133252	13	0	0	11
NANOS1	1	1	2	6.60126	0	0.151486	12	15248	0.00025615	22.5
NAP1L1	1	2	3	6.08609	0	0.164309	12	13361	0.00016353	35.3333
NAPB	1	0	1	7.02176	0	0.142414	12	0	0	23
NAPEPLD	1	0	1	8.17345	0	0.122347	14	0	0	14
NARS2	1	0	1	6.98178	0	0.14323	13	0	0	16
NAV1	1	1	2	1	0	1	1	0	0	1
NCALD	1	0	1	7.16367	0	0.139593	12	0	0	17
NCF2	1	0	1	7.54666	0	0.132509	12	0	0	2
NCKAP5	1	0	1	7.2217	0	0.138472	12	0	0	16
NCOA1	1	6	7	6.47729	0.0476191	0.154386	12	27723	0.00040784	10.8571
NCR1	1	0	1	6.42479	0	0.155647	12	0	0	21
NDRG4	1	0	1	6.69789	0	0.149301	13	0	0	21
NDST3	1	0	1	8.10218	0	0.123424	13	0	0	10
NDUFAF1	1	0	1	6.59224	0	0.151693	13	0	0	15
NDUFAF7	1	0	1	11.7944	0	0.0847861	18	0	0	17
NDUFB11	1	0	1	6.62788	0	0.150878	12	0	0	24
NDUFB7	1	0	1	6.57458	0	0.152101	12	0	0	36
NEAT1	1	0	1	9.6263	0	0.103882	16	0	0	16
NEFH	1	0	1	8.13687	0	0.122897	14	0	0	17
NEK7	1	0	1	8.71271	0	0.114775	14	0	0	15
NELFCD	1	0	1	1.66667	0	0.6	2	0	0	3
NENF	1	1	2	7.4612	0	0.134027	13	9346	0.00016535	14
NES	1	0	1	1	0	1	1	0	0	2
NEU1	1	0	1	9.42623	0	0.106087	15	0	0	2
NEURL3	1	0	1	9.30148	0	0.10751	16	0	0	17
NFATC1	1	2	3	6.47855	0	0.154356	12	7412	6.215e-05	30.5
NFE2	1	2	3	6.17981	0	0.161817	12	17130	0.00028541	19
NFIB	1	1	2	8.01924	0	0.1247	14	2394	4.899e-05	137.5
NFIC	1	0	1	8.17345	0	0.122347	14	0	0	14
NFKBIL1	1	0	1	8.12583	0	0.123064	14	0	0	17
NHLRC2	1	0	1	6.7433	0	0.148295	13	0	0	17
NINL	1	1	2	8.32461	0	0.120126	14	56472	0.00069569	16
NIPA2	1	0	1	7.06574	0	0.141528	12	0	0	15
NIPSNAP3B	1	0	1	6.71839	0	0.148845	12	0	0	17
NKX2-3	1	0	1	6.69631	0	0.149336	13	0	0	18
NKX3-1	1	0	1	1	0	1	1	0	0	1
NLGN1	1	0	1	2.22222	0	0.45	4	0	0	11
NLRP6	1	0	1	6.69032	0	0.14947	12	0	0	15
NMI	1	0	1	6.81488	0	0.146738	12	0	0	2
NMRK1	1	0	1	9.46074	0	0.1057	15	0	0	11
NNMT	1	1	2	6.53438	0	0.153037	12	58779	0.00096447	12.5
[truncated: 3,347 more rows]
