# Supplementary material for: Multi-task learning for the simultaneous reconstruction of the human and mouse gene regulatory networks
Source: Sci Rep. 2020 Dec 18;10:22295. doi: 10.1038/s41598-020-78033-7 (PMC7749184; doi:10.1038/s41598-020-78033-7)
Supplement: Supplementary file 3 — Supplementary Information [file 41598_2020_78033_MOESM3_ESM.xlsx]

## Sheet: mouse
Multi-Task learning for the simultaneous reconstruction of the human and mouse Gene Regulatory Networks
Paolo Mignone	University of Bari Aldo Moro, Dept. of Computer Science, Bari, 70125, Italy, (e-mail: paolo.mignone@uniba.it)
Gianvito Pio	University of Bari Aldo Moro, Dept. of Computer Science, Bari, 70125, Italy, (e-mail: gianvito.pio@uniba.it)
Sašo Džeroski	Jožef Stefan Institute, Dept. of Knowledge Technologies, Ljubljana, 1000, Slovenia, (e-mail: saso.dzeroski@ijs.si)
Michelangelo Ceci	University of Bari Aldo Moro, Dept. of Computer Science, Bari, 70125, Italy, (e-mail: michelangelo.ceci@uniba.it)
Supplementary Table S3 - Topological measures for mouse genes
Name	Outdegree	Indegree	EdgeCount	AverageShortestPathLength	ClusteringCoefficient	ClosenessCentrality	Eccentricity	Stress	BetweennessCentrality	NeighborhoodConnectivity
Eed	276	13	289	4.35409	0.00113664	0.229669	11	2470307	0.0360921	3.82807
Unk	256	5	261	4.14037	0.00047156	0.241524	10	1237487	0.0208515	3.24521
Ubc	71	54	125	4.78501	0.00413165	0.208986	10	4504589	0.0651505	8.425
Iqcb1	62	1	63	5.65449	0.00026441	0.17685	12	14872	0.0003654	3.03226
Rnf2	58	18	76	5.57856	0.0144522	0.179258	12	1072336	0.0159814	11.0152
Pou5f1	40	8	48	5.44578	0.00116144	0.183628	12	610872	0.0105909	6.02381
Traf6	38	31	69	4.81631	0.0146113	0.207628	10	1850523	0.0251396	10.0339
Nanog	35	4	39	5.82485	0.00675676	0.171678	13	155614	0.00222509	6.83784
Ywhae	30	13	43	5.15492	0.0189024	0.19399	11	504381	0.00792395	14.2439
Hdac1	29	43	72	4.88935	0.0195792	0.204526	12	3176585	0.0432555	15.661
Kat5	29	13	42	5.70566	0.00192308	0.175265	12	530599	0.00747128	5.075
Smarca4	28	20	48	5.85552	0.0133566	0.170779	12	623225	0.00909515	13.7143
Isg15	27	8	35	5.93898	0	0.168379	12	234066	0.0032989	4.44118
Cbl	25	35	60	4.78944	0.0237374	0.208793	10	1830697	0.0269653	12.7333
Dlg4	25	11	36	6.19507	0.00284091	0.161419	12	313341	0.00499698	3.36364
Foxp3	25	7	32	5.29023	0.00344828	0.189028	12	375937	0.00548854	7.96667
Ezh2	24	16	40	4.88081	0.0342742	0.204884	12	2089350	0.0297745	17.6562
Crebbp	23	15	38	5.18211	0.00178253	0.192972	11	907550	0.0126074	6.94118
Ikbkg	23	17	40	4.9766	0.0362903	0.20094	10	1214171	0.0153216	14.9375
Mdm2	22	22	44	5.57698	0.0047619	0.179308	11	830752	0.0118963	8.02778
Npm1	22	7	29	5.87069	0.0026455	0.170338	12	692982	0.00815195	8
Ctnnb1	20	26	46	4.98577	0.0166667	0.200571	11	1299940	0.0203272	17.3333
Map3k7	20	16	36	5.44104	0.0179924	0.183788	11	1041154	0.013693	9.18182
Rela	20	9	29	4.83307	0.0163043	0.206908	11	979446	0.0114407	15.875
Runx1	20	4	24	5.20929	0.0181159	0.191965	11	273654	0.00431375	12.125
Cul3	19	9	28	5.75245	0.00923077	0.173839	11	254066	0.00402921	5.92308
Egfr	19	19	38	5.21752	0.00980392	0.191662	11	434404	0.00592228	9.58824
Lrrk2	19	14	33	5.66361	0.0138461	0.176566	11	408767	0.00543846	8.5
Nfkb1	19	7	26	5.69902	0.00333333	0.175469	12	240216	0.00331609	4.28
Ppp1ca	19	6	25	5.65318	0	0.176892	11	219671	0.00346073	4.24
Ppp1cc	19	5	24	5.62947	0.00724638	0.177637	11	251049	0.00299048	7.66667
Sirt1	19	13	32	5.25482	0.00661376	0.190301	11	322511	0.00513205	7.35714
Sqstm1	19	17	36	5.15586	0.0126437	0.193954	10	870054	0.0119104	11.5333
Axin1	18	16	34	5.00601	0.00997151	0.19976	10	495601	0.00784254	11.2222
Cdk4	18	12	30	5.69965	0.02	0.175449	12	471311	0.00570577	8.68
Crk	18	6	24	5.4657	0.0118577	0.182959	10	242551	0.00359183	7.13043
E2f1	18	8	26	5.23554	0.00905797	0.191002	12	304333	0.0048922	10.0417
Smarca2	18	11	29	5.70281	0.0242165	0.175352	12	167947	0.00267688	5.62963
Gsk3b	17	15	32	5.14986	0.0119048	0.19418	10	869781	0.0126574	10.1429
Vcp	17	23	40	6.17294	0.0026738	0.161997	12	542514	0.00853465	7.88235
Ywhaz	17	11	28	5.49447	0.0323077	0.182001	11	227419	0.00373502	17.5385
Arntl	16	9	25	6.33923	0.00988142	0.157748	13	186434	0.00265547	5.78261
Dmd	16	4	20	8.17262	0	0.12236	14	117049	0.00168826	1.68421
Ep300	16	22	38	5.47771	0.00537634	0.182558	11	832190	0.00990469	7.29032
Fbxw7	16	6	22	5.42744	0.00238095	0.184249	11	283152	0.00447086	6.33333
Leo1	16	6	22	6.02561	0.0105263	0.165958	11	142919	0.00213896	2.25
Myd88	16	10	26	5.62567	0.0235507	0.177757	11	225188	0.00319135	7.91667
Src	16	13	29	5.18906	0.0217391	0.192713	10	1099411	0.0140476	11.5652
Usp37	16	3	19	6.23965	0	0.160266	12	87767	0.00159108	3.31579
Btrc	15	9	24	5.63136	0.0021645	0.177577	12	352595	0.00489439	7.09091
Lmna	15	6	21	7.3699	0.00714286	0.135687	14	92666	0.00149248	15.9048
Ncor1	15	10	25	5.93424	0.00166667	0.168514	12	304272	0.00515801	6.48
Psen1	15	12	27	5.52197	0.015	0.181095	11	372470	0.00664181	17.12
Rb1cc1	15	6	21	5.76067	0.00526316	0.173591	12	226009	0.00339327	3.2
Rybp	15	13	28	6.52956	0.0283333	0.15315	13	168718	0.00255355	16.08
Sp1	15	14	29	5.23775	0.0217391	0.190922	11	899740	0.0110361	10.9565
Tcf3	15	13	28	7.04173	0.0116667	0.142011	14	438219	0.00435164	2.84
Tle1	15	9	24	5.35947	0.0157895	0.186586	12	413391	0.00600962	7.7
Ube2l3	15	9	24	6.42839	0	0.15556	12	123690	0.00200737	3
Akt1	14	16	30	5.35441	0.0184615	0.186762	10	674586	0.00947799	11
Aph1a	14	10	24	5.91211	0.00865801	0.169144	11	260694	0.0045003	4
Arrb2	14	11	25	5.75656	0.012987	0.173715	11	455990	0.00646187	9.86364
Bcl2l11	14	6	20	5.82295	0	0.171734	11	130441	0.00188915	5.05556
Brca1	14	11	25	5.12899	0.0142857	0.19497	11	708855	0.00803073	8.61905
Cdk2	14	11	25	5.77237	0.0184211	0.173239	12	296026	0.00327837	9.55
Cops2	14	4	18	6.33312	0.0367647	0.1579	11	37406	0.00059134	6
Crkl	14	9	23	5.02403	0.0210526	0.199043	10	479877	0.00827512	8.25
Daxx	14	9	23	6.47234	0.00649351	0.154504	12	116313	0.00191929	4.22727
Elp6	14	3	17	6.91777	0	0.144555	13	19560	0.00036674	2.05882
Gps1	14	5	19	6.52519	0.0359477	0.153252	11	29623	0.00058964	4.5
Irs1	14	10	24	5.9412	0.00395257	0.168316	11	212408	0.00342202	6.65217
Mta1	14	10	24	6.55801	0.0367965	0.152485	13	133478	0.00148643	24.2273
Mta2	14	9	23	5.7632	0.0342105	0.173515	12	234355	0.00268067	22.8
Nphp4	14	3	17	5.98299	0.00416667	0.16714	12	17450	0.00039863	4
Park2	14	10	24	5.28264	0.00865801	0.189299	10	198184	0.0034639	11.3636
Phc1	14	7	21	6.21404	0.0477941	0.160926	13	144425	0.00196506	26.2941
Pik3r1	14	22	36	5.16092	0.0225807	0.193764	10	1750074	0.0267075	14.5484
Pparg	14	9	23	4.865	0.017316	0.20555	11	407302	0.00508713	14.8182
Rnf31	14	14	28	5.8024	0.015	0.172342	11	159908	0.0024673	6.16
Smad4	14	14	28	6.5166	0.00307692	0.153454	12	263292	0.0035483	4.53846
Sorbs2	14	5	19	5.43471	0.00292398	0.184002	11	235184	0.00374779	6.68421
Stub1	14	14	28	5.14227	0.00333333	0.194467	11	566816	0.00833794	8.44
Stx7	14	9	23	6.66235	0.00197628	0.150097	13	246472	0.00494785	2.47826
Tbp	14	9	23	7.53588	0.0105263	0.132698	13	142874	0.00226006	2.75
Traf2	14	17	31	5.17863	0.0126437	0.193101	11	606182	0.00850778	11.0333
Casp3	13	5	18	5.65223	0	0.176921	12	127521	0.00192862	4.44444
Cd40	13	5	18	5.03414	0.0147059	0.198643	10	391149	0.00506766	13.0588
Cdkn1a	13	11	24	5.69902	0.0238095	0.175469	12	240305	0.00277849	8.19048
Cops5	13	9	22	5.87196	0.0292398	0.170301	12	266085	0.00401545	8.21053
Creb1	13	8	21	5.33829	0	0.187326	11	294336	0.00389873	6.94444
Cyp20a1	13	4	17	6.69365	0	0.149395	13	141345	0.00273448	1.41176
Fos	13	7	20	6.07872	0.00292398	0.164508	12	110623	0.00201334	3.63158
Frs2	13	11	24	6.36674	0	0.157066	11	162808	0.00229708	3.29167
Gab1	13	6	19	6.08707	0.00877193	0.164283	11	59774	0.00063228	6.15789
Hdac4	13	6	19	5.42491	0.00833333	0.184335	11	139436	0.00246766	6.25
Htt	13	4	17	5.40089	0	0.185155	11	338857	0.00546052	8.88235
Jun	13	17	30	5.08789	0.011396	0.196545	11	883594	0.0132324	15.7778
Ldb1	13	7	20	6.84888	0.00292398	0.146009	13	113067	0.00148205	2.73684
Map1lc3a	13	2	15	6.00221	0.010989	0.166605	11	120726	0.00185393	3.85714
Map3k1	13	8	21	5.43882	0.00263158	0.183863	11	215173	0.00306914	6.9
Mapkapk2	13	8	21	6.73601	0.00584795	0.148456	14	203952	0.00296295	5.31579
Nedd4	13	17	30	7.01802	0	0.14249	12	351107	0.00316405	2.30435
Rb1	13	19	32	5.33354	0.0172414	0.187493	12	995668	0.0135239	11.0667
Rps6ka5	13	5	18	5.69712	0	0.175527	12	120617	0.00194884	5.44444
Smad3	13	8	21	5.86974	0	0.170365	11	390090	0.00549137	6.8
Smurf2	13	10	23	5.60892	0.0119048	0.178288	11	241784	0.00419459	4.14286
Suz12	13	10	23	5.1663	0.0919118	0.193562	12	630387	0.0078333	26.9412
Bap1	12	4	16	6.58896	0	0.151769	13	34778	0.00047187	2.75
Bcl2l1	12	9	21	5.89851	0.00292398	0.169534	11	184539	0.00287178	5.57895
Cdc20	12	4	16	7.78414	0.00416667	0.128466	13	23437	0.00041299	2.75
Clock	12	9	21	6.3405	0.0236842	0.157716	12	158615	0.00250518	5.7
Csnk1e	12	8	20	7.54347	0.0146199	0.132565	13	162779	0.00239025	5.78947
Eif4e	12	8	20	8.56845	0	0.116707	14	102026	0.00170576	1.6
Fadd	12	12	24	5.79134	0.0118577	0.172672	10	175108	0.00290378	4.21739
Gid4	12	2	14	1	0	1	1	24	9.2e-07	1.21429
Gnpda2	12	3	15	6.06623	0	0.164847	11	28278	0.00036639	4.06667
Grb2	12	15	27	5.44546	0.0333333	0.183639	10	366347	0.004525	9.68
Hdac6	12	10	22	5.45052	0.00238095	0.183469	11	572209	0.00820045	11.381
Hexim2	12	2	14	6.56397	0	0.152347	12	14776	0.00024503	1.64286
Hivep3	12	6	18	1	0	1	1	51625	0.00098489	1.44444
Irak1	12	13	25	5.74328	0.0237154	0.174116	11	313314	0.00470802	8.43478
Itch	12	13	25	5.60354	0.0158103	0.178459	11	410707	0.00512986	13.4783
Itsn1	12	7	19	5.56371	0	0.179736	10	173299	0.00248155	5
Jak1	12	8	20	6.08694	0	0.164286	12	121672	0.00193899	2.25
Keap1	12	12	24	5.27031	0.0204678	0.189742	11	347729	0.00556166	12.4211
Ltbr	12	8	20	5.97325	0	0.167413	12	49584	0.0009792	3.05
Ncoa6	12	3	15	5.55629	0.00952381	0.179976	11	19378	0.00038268	4.46667
Nedd4l	12	10	22	6.47771	0	0.154376	12	318724	0.0030932	3.36842
Prkab1	12	6	18	6.74012	0.00952381	0.148365	12	80128	0.0013928	2
Rara	12	12	24	5.83876	0.00905797	0.171269	12	137565	0.00191866	5.70833
Rbx1	12	9	21	5.66361	0.0175439	0.176566	12	339782	0.00585991	7.84211
Sin3b	12	10	22	5.80082	0.0210526	0.172389	13	142170	0.00223738	7.1
Smad2	12	9	21	5.92128	0.00326797	0.168882	11	246046	0.00350489	4.88889
Smarcd1	12	9	21	5.41322	0.0131579	0.184733	12	208746	0.0032079	9.2
Trappc9	12	7	19	7.54948	0	0.132459	13	149859	0.00253787	2.47368
Add1	11	6	17	6.39014	0.00367647	0.156491	13	94158	0.001493	5.41176
Ambra1	11	4	15	6.23396	0	0.160412	11	86298	0.00137732	3
Brap	11	4	15	5.99115	0.0238095	0.166913	12	1283434	0.021706	3.53333
Cblb	11	9	20	5.15112	0	0.194132	11	286552	0.00392065	12.5263
Cbx5	11	11	22	6.96238	0	0.143629	13	219477	0.00299496	16.15
Cdc37	11	9	20	6.32785	0.00789474	0.158031	12	159660	0.00254459	6.8
Cebpa	11	6	17	5.50617	0.0333333	0.181615	12	186671	0.00260154	12.625
Cul5	11	4	15	6.35125	0	0.157449	12	222590	0.00360747	8.38462
Cul7	11	12	23	6.59089	0.00238095	0.151724	13	141829	0.00232913	2.47619
Dok1	11	9	20	5.89061	0.00952381	0.169762	11	164555	0.00194528	7.8
Elmsan1	11	8	19	7.43965	0	0.134415	12	51160	0.00095317	1.36842
Fas	11	4	15	6.22921	0.0047619	0.160534	11	152372	0.0023735	5.26667
Gtpbp3	11	5	16	6.90886	0	0.144742	13	36610	0.00061065	1.5625
Jak2	11	15	26	5.39077	0.00197628	0.185502	10	550757	0.00787757	6.56522
Jarid2	11	10	21	5.17989	0.0686275	0.193054	12	156719	0.00201497	21.1667
Mapk1	11	8	19	7.02181	0.0116959	0.142413	13	244958	0.0033423	5.94737
Mapk8	11	11	22	5.89598	0.00238095	0.169607	12	170353	0.00275452	4.2381
Ndnl2	11	4	15	6.84888	0	0.146009	13	262811	0.00387013	4.6
Per1	11	6	17	7.12994	0.00952381	0.140254	13	81104	0.00127432	5.26667
Phc2	11	14	25	6.07619	0.0289474	0.164577	13	293569	0.00419294	8.1
Phf19	11	6	17	5.10117	0.025	0.196033	12	72723	0.00138577	21.875
Psen2	11	7	18	6.16598	0.0220588	0.16218	11	116770	0.00224679	6
Smad7	11	5	16	5.69365	0.0047619	0.175634	11	83092	0.0014135	5.53333
Spi1	11	9	20	5.73696	0.00292398	0.174308	12	128071	0.00231327	5.10526
Ss18	11	7	18	5.44451	0.0333333	0.183671	12	404356	0.00599779	8.875
Tal1	11	3	14	5.66993	0.0164835	0.176369	12	17230	0.00033281	10
Tnfaip3	11	13	24	5.16282	0.0368421	0.193693	10	364689	0.00422721	14.1
Ube3a	11	11	22	6.24502	0	0.160128	13	140997	0.00231766	2.13636
Abl1	10	13	23	5.53146	0.0342105	0.180784	11	169141	0.00266532	8.3
Bcl10	10	7	17	5.66646	0.0238095	0.176477	11	145829	0.00195004	7.46667
Bcl2	10	10	20	6.03825	0.00735294	0.165611	11	173407	0.00253037	7.70588
Bmi1	10	9	19	6.39551	0.0619048	0.15636	13	167478	0.00228736	29.7333
Cct3	10	8	18	1	0	1	1	90	3.47e-06	1.72222
Cdkn1b	10	9	19	6.2349	0.0494506	0.160387	13	280300	0.00346036	11.5714
Cnnm4	10	3	13	7.41195	0	0.134917	14	70467	0.00120008	1.38462
Ell2	10	3	13	1	0	1	1	51392	0.0008738	1.38462
Ep400	10	9	19	1	0.00877193	1	1	46929	0.00070297	7.57895
Foxl2	10	0	10	7.15353	0	0.139791	13	0	0	2.7
Hdac2	10	28	38	6.2368	0.0258467	0.160339	12	538735	0.0057353	18.7353
Ifrd1	10	6	16	5.45874	0.0047619	0.183192	11	199236	0.00298095	6.53333
Ikbkb	10	12	22	5.5988	0.0263158	0.17861	11	174307	0.00236607	6.7
Insr	10	5	15	6.26905	0.00549451	0.159514	11	63082	0.00089562	5.64286
Lck	10	11	21	5.52988	0.0116959	0.180836	10	200852	0.00356302	6.36842
Lyn	10	8	18	5.20866	0	0.191988	11	446885	0.00677046	10.2353
Mcl1	10	7	17	7.41796	0.0125	0.134808	13	66197	0.00114814	20.1875
Mks1	10	4	14	9.26064	0	0.107984	16	18138	0.00036871	1.28571
Mtf2	10	8	18	5.71894	0.0541667	0.174858	13	252206	0.00287398	24.5
Ndel1	10	8	18	6.03478	0.00653595	0.165706	12	102568	0.00156279	4.38889
Ndn	10	9	19	5.74486	0	0.174069	12	114311	0.00208625	2.82353
Optn	10	8	18	5.71957	0	0.174838	11	111701	0.00200535	3.47059
Otud5	10	4	14	6.07251	0	0.164677	12	27084	0.00048867	3.21429
Polr3a	10	7	17	8.30351	0	0.120431	15	184714	0.00279577	2.35294
Psmc3ip	10	7	17	6.0313	0	0.165802	12	197313	0.00359614	2.70588
Rasa1	10	8	18	6.22226	0.00833333	0.160713	11	177031	0.00221959	4.25
Ripk2	10	4	14	5.19633	0.010989	0.192443	10	65401	0.00114231	15.8571
Runx2	10	7	17	5.15903	0.0190476	0.193835	11	257572	0.00418399	11.1333
S100a13	10	7	17	1	0	1	1	80	3.08e-06	1.29412
Shank3	10	1	11	6.6674	0	0.149983	12	6639	0.00012252	2.18182
Shc1	10	16	26	6.02213	0.0256917	0.166054	11	163499	0.00218805	7.30435
Sin3a	10	21	31	5.65824	0.0156695	0.176734	12	475608	0.0067248	21.1111
Syk	10	7	17	5.67942	0.0147059	0.176074	11	320667	0.00464143	12.1176
Tnf	10	9	19	5.74233	0.0233918	0.174145	11	113603	0.00144809	7
Tnfrsf1a	10	7	17	5.66772	0.0698529	0.176438	11	132004	0.00144816	12.3529
Tpd52l2	10	5	15	7.14164	0	0.140024	13	123888	0.00181385	2.93333
Trim28	10	10	20	7.14069	0.00735294	0.140042	13	357353	0.00470355	28.0588
Wdr5	10	9	19	6.43977	0.0291667	0.155285	13	178783	0.00323316	9.125
Ywhah	10	11	21	5.61271	0.0294118	0.178167	11	281599	0.00354498	8.27778
Aamdc	9	0	9	6.41753	0	0.155823	12	0	0	2.77778
Abi1	9	7	16	6.01834	0	0.166159	11	77542	0.00156929	3.4375
Acvr2b	9	3	12	7.32817	0	0.13646	13	62447	0.00080317	1.91667
Atf4	9	3	12	5.98297	0.0181818	0.167141	12	16323	0.0003251	5.81818
Ccnd1	9	15	24	5.67594	0.0261905	0.176182	12	294212	0.00387518	10.4762
Cdh1	9	7	16	5.26589	0.0142857	0.189902	10	200170	0.00322975	13.5333
Cry1	9	10	19	6.60702	0.0571429	0.151354	12	261763	0.00382963	6.8
Galnt10	9	13	22	7.43187	0	0.134556	13	188505	0.00321613	1.77273
Gas8	9	5	14	6.83212	0	0.146367	13	83364	0.00132184	2
Gli3	9	7	16	6.07841	0	0.164517	12	150402	0.00241829	4.06667
Gtf2ird2	9	5	14	6.99685	0	0.142922	13	31531	0.00050024	1.71429
H2afx	9	8	17	5.97186	0.00416667	0.167452	12	153215	0.00246255	3
Hdac3	9	10	19	5.5166	0.0147059	0.181271	11	215261	0.00346329	7.70588
Irak4	9	6	15	6.28802	0.0274725	0.159033	12	212193	0.00289051	6.07143
Lrch3	9	5	14	7.76446	0	0.128792	13	77597	0.00136867	1.5
Mapk3	9	11	20	7.20171	0.0105263	0.138856	14	146618	0.00182191	2.8
Med6	9	7	16	9.75024	0	0.102562	15	111681	0.00200897	1.375
Nacc1	9	9	18	7.13026	0	0.140247	13	135835	0.00184622	3.11765
Nfe2l1	9	5	14	1	0	1	1	43753	0.0007734	1.21429
Nr3c1	9	4	13	6.45305	0	0.154965	13	92862	0.00154512	3.23077
Pcna	9	12	21	7.08694	0.0292398	0.141105	12	180052	0.00273143	7.57895
Polk	9	7	16	7.71451	0.00952381	0.129626	13	79080	0.00120852	2.86667
Rnf41	9	3	12	6.21435	0	0.160918	11	43422	0.00082563	3.33333
Sec16a	9	2	11	8.50788	0	0.117538	13	16412	0.00024434	1.18182
Smc1a	9	11	20	7.75656	0.0228758	0.128923	14	114329	0.00213607	18.7222
Smchd1	9	5	14	6.70787	0.00549451	0.149079	14	105684	0.00129966	22.7857
Srrt	9	6	15	1	0	1	1	47582	0.00075092	20.0667
Tada3	9	7	16	12.3813	0	0.0807671	19	134454	0.0016499	1.875
Tbc1d10a	9	5	14	1.1	0	0.909091	2	60	2.31e-06	1.85714
Tubgcp6	9	7	16	9.42112	0	0.106145	16	227917	0.00262248	2.4375
Ube2i	9	6	15	6.17325	0.00952381	0.161989	12	263146	0.00411614	9
Vhl	9	3	12	5.7553	0.0555556	0.173753	11	136449	0.00190864	9.2
Vrk3	9	6	15	1	0	1	1	45434	0.00066826	1.33333
Abhd5	8	3	11	6.79513	0	0.147164	12	151489	0.0028354	2.54545
Agrn	8	8	16	7.03351	0	0.142176	13	122164	0.0015985	1.5625
Bcap29	8	5	13	6.91827	0	0.144545	12	31905	0.00061027	1.46154
Braf	8	6	14	6.09738	0	0.164005	11	173984	0.0027205	4.30769
Cdk11b	8	8	16	8.83244	0	0.113219	15	182884	0.0027317	2.5625
Cebpb	8	8	16	5.595	0.0190476	0.178731	12	188542	0.00265084	10.2667
Cep290	8	3	11	6.64045	0.0111111	0.150592	13	10040	0.00024721	7.7
Csf3r	8	2	10	7.10465	0	0.140753	12	57114	0.00106288	2.8
Cul1	8	16	24	6.1644	0.00238095	0.162222	12	285332	0.0046946	20.381
Erlin2	8	5	13	7.47518	0.00641026	0.133776	13	67373	0.0011862	4.76923
Fzr1	8	10	18	6.46633	0	0.154647	12	176259	0.00252394	3.625
Galt	8	6	14	8.41574	0	0.118825	14	83485	0.00136113	1.21429
Gle1	8	9	17	7.32596	0	0.136501	14	93939	0.0015573	2.11765
Gorab	8	4	12	7.78786	0	0.128405	13	100895	0.0015541	2.66667
Hcfc2	8	9	17	10.7989	0	0.0926018	17	107405	0.00173141	1.35294
Hoxb4	8	3	11	6.73822	0	0.148407	13	67319	0.0011592	2.63636
Hoxc4	8	5	13	6.67024	0	0.14992	13	35168	0.00051796	3.46154
Hsd17b12	8	6	14	6.72716	0	0.148651	12	93360	0.00142852	9.92857
Hspa5	8	13	21	8.53683	0.00238095	0.117139	15	143921	0.00236903	23.9048
Ikzf1	8	7	15	5.66393	0.00952381	0.176556	12	133866	0.00231228	10.6
Klrg2	8	7	15	7.34682	0	0.136113	13	100222	0.00163792	2.13333
Kmt2d	8	1	9	6.94567	0.0416667	0.143975	14	7150	0.00012194	4.11111
L3mbtl2	8	7	15	6.3993	0.0164835	0.156267	13	365945	0.00574528	8.28571
Mllt3	8	6	14	6.56086	0.00549451	0.152419	13	171599	0.00280179	6.28571
Mpp2	8	5	13	8.13879	0.00641026	0.122868	15	83978	0.00143819	3.61538
P2ry2	8	6	14	7.0215	0	0.14242	13	94900	0.00133672	1.57143
Pard3	8	8	16	1	0.0047619	1	1	31490	0.00050953	2.53333
Peli2	8	5	13	7.87259	0	0.127023	14	72927	0.00133594	5.15385
Phc3	8	3	11	7.38856	0.0454546	0.135344	14	51151	0.00082843	8.81818
Pml	8	10	18	6.34208	0.00735294	0.157677	12	167360	0.00289766	8.23529
Pogk	8	5	13	10.2308	0	0.0977441	17	69662	0.00110069	3
Polr1a	8	6	14	9.25419	0	0.108059	16	231520	0.00344213	3.71429
Psmd4	8	8	16	5.60639	0.0047619	0.178368	11	258390	0.00426722	11.5333
Pten	8	8	16	5.39646	0	0.185307	11	514779	0.00779183	13.8462
Ptpn11	8	9	17	5.77774	0.0125	0.173078	11	117505	0.00151198	10.6875
Rad50	8	4	12	7.6516	0	0.130692	13	80777	0.00117032	28.0833
Rbm27	8	5	13	1	0	1	1	48	1.85e-06	1.30769
Rec8	8	3	11	6.61366	0	0.151202	12	83990	0.0015265	2.18182
Rnf11	8	7	15	6.10623	0.032967	0.163767	11	370654	0.0031527	8.35714
Setd1a	8	2	10	8.04647	0	0.124278	14	72507	0.00105341	2.5
Sik2	8	6	14	1	0	1	1	41294	0.0005659	2.28571
Ski	8	6	14	6.81884	0	0.146652	13	92065	0.00160007	2.46154
Smad1	8	3	11	5.29529	0.0444444	0.188847	11	41786	0.00081563	17.6
Spsb2	8	4	12	8.45948	0	0.118211	14	21712	0.00041218	2.83333
Thop1	8	7	15	6.77248	0	0.147656	12	39105	0.00077353	1.4
Tle4	8	6	14	7.22985	0	0.138316	14	86285	0.00098448	1.85714
Uchl1	8	6	14	5.59121	0.00549451	0.178852	11	66309	0.0011862	13.7857
Uhrf1	8	6	14	8.67531	0.00641026	0.11527	15	69296	0.00142041	2.53846
Unc5b	8	5	13	6.89978	0	0.144932	11	221454	0.0039983	3.25
Usp9x	8	3	11	5.96396	0.00909091	0.167674	12	48817	0.00081602	28.2727
Wwp2	8	2	10	6.00537	0	0.166518	12	91079	0.00144149	9.8
Ywhab	8	12	20	5.84477	0.0441177	0.171093	11	245379	0.00307984	25.5882
Arid1b	7	3	10	6.12994	0.107143	0.163134	12	32927	0.00051313	12.5
Atg12	7	9	16	7.04142	0.00952381	0.142017	12	98856	0.00160345	3.73333
Cand1	7	7	14	7.42807	0	0.134624	14	77655	0.00133463	21.2143
Casp9	7	5	12	6.04331	0	0.165472	12	102619	0.00150963	4.08333
Cdk6	7	5	12	6.2896	0.030303	0.158993	13	81430	0.00100852	6.91667
Cdkn2a	7	8	15	5.90768	0.0363636	0.169271	12	325807	0.00365972	16.4545
Cltc	7	6	13	6.87638	0.0151515	0.145425	12	63009	0.00092561	47.5833
Csrnp2	7	9	16	7.77774	0	0.128572	13	169436	0.0031201	1.8125
Ctps2	7	8	15	7.28897	0	0.137194	14	156164	0.00279075	2.4
Cul4a	7	9	16	5.75751	0.00833333	0.173686	12	124411	0.00188461	21.625
Dnmt3a	7	11	18	7.178	0.0166667	0.139315	13	125191	0.00185296	19.5625
Epor	7	3	10	5.95927	0	0.167806	10	15182	0.00033256	5.7
Gadd45a	7	8	15	8.08283	0.00549451	0.123719	13	77096	0.00127278	4.42857
Hif1a	7	8	15	6.3484	0.00549451	0.15752	12	196131	0.00279336	9.14286
Inpp4a	7	4	11	6.55106	0	0.152647	12	64820	0.00105585	2.54545
Ksr1	7	7	14	6.51944	0.021978	0.153387	12	86785	0.00184003	7.42857
Lactb	7	6	13	7.28264	0	0.137313	14	103536	0.00170165	2.53846
Mapk8ip1	7	9	16	5.82295	0.00416667	0.171734	12	157508	0.00169946	5.25
Mapkap1	7	2	9	6.20676	0.0277778	0.161115	11	12774	0.00024403	3.66667
Max	7	17	24	7.52229	0	0.132938	14	218605	0.00248903	4.41667
Mdm4	7	6	13	5.93487	0.0151515	0.168496	12	170151	0.00243761	7.91667
Med24	7	7	14	8.48909	0	0.117798	15	296966	0.00323303	2.78571
Morf4l1	7	8	15	5.7398	0.0384615	0.174222	13	176738	0.0027813	12
Msx1	7	3	10	8.43724	0	0.118522	14	50947	0.00068267	3.5
Myod1	7	12	19	5.53841	0.0641026	0.180557	12	668833	0.0078244	16.5385
Nfe2l2	7	16	23	5.37212	0.00952381	0.186146	11	412161	0.00544447	14
Numb	7	7	14	10.8059	0	0.0925422	16	86124	0.00164208	3.30769
Prr29	7	5	12	1.45455	0	0.6875	3	34714	0.00056879	1.66667
Rnf8	7	4	11	6.50584	0	0.153708	12	19629	0.0004013	1.81818
Sap30bp	7	3	10	6.75821	0	0.147968	12	36178	0.0004086	2.1
Snap23	7	9	16	8.62978	0.0125	0.115878	15	122472	0.00203089	2
Socs2	7	6	13	6.60892	0.00909091	0.151311	12	139042	0.0022934	3.72727
Spry2	7	8	15	5.84572	0.0047619	0.171065	11	135426	0.0019475	6.06667
Taf1c	7	8	15	7.17578	0.032967	0.139358	13	128811	0.00171935	3.21429
Taf3	7	4	11	7.04173	0	0.142011	13	73116	0.00124127	1.54545
Trappc2	7	5	12	7.6693	0.00757576	0.13039	14	82270	0.00123312	4.66667
Usp7	7	11	18	5.88239	0.0110294	0.169999	11	268077	0.00412174	10.0588
Ankfy1	6	3	9	8.16872	0	0.122418	15	63264	0.00048852	2
Apc	6	7	13	5.61461	0.0727273	0.178107	11	55718	0.00088236	9.72727
Arrb1	6	8	14	5.87575	0.0512821	0.170191	11	95097	0.00125974	10.7692
Atm	6	6	12	6.26146	0	0.159707	13	115244	0.00186106	8.91667
Ccne1	6	6	12	6.76889	0.0181818	0.147735	13	72660	0.00095025	4.63636
Exosc2	6	10	16	6.97566	0	0.143356	13	111986	0.00212939	2.5
Fam204a	6	5	11	7.18938	0	0.139094	13	70164	0.00127326	2.18182
Fbxo32	6	1	7	5.8454	0	0.171075	11	237073	0.00339858	9
Fbxw2	6	7	13	7.00316	0	0.142793	13	119914	0.00210072	4.69231
Hgs	6	6	12	5.97724	0.0272727	0.167301	11	237013	0.00396345	16.2727
Ikbke	6	7	13	5.54948	0	0.180197	10	154669	0.00279427	10.9231
Man2c1	6	5	11	1	0	1	1	30	1.16e-06	1.09091
Mtor	6	8	14	6.39867	0.0181818	0.156282	12	187395	0.0030083	10.9091
Myo9b	6	5	11	1.375	0	0.727273	3	40	1.54e-06	1.09091
Nr2c2	6	4	10	6.27063	0	0.159474	12	55251	0.00083291	3.3
Obsl1	6	2	8	8.01043	0	0.124837	14	85629	0.0016803	1.375
Prmt1	6	6	12	6.00158	0	0.166623	11	58070	0.00104801	6.5
Raf1	6	5	11	5.90041	0.0892857	0.16948	11	310118	0.0056895	10.375
Rictor	6	6	12	7.07525	0.00909091	0.141338	13	101446	0.00167883	3.81818
Sap25	6	3	9	5.94847	0	0.168111	11	34090	0.0006438	4.44444
Sirt2	6	4	10	7.30757	0	0.136844	13	17019	0.00030936	4.2
Skp2	6	7	13	5.53715	0	0.180598	11	293810	0.00496229	9.5
Socs1	6	2	8	6.18622	0	0.16165	11	57903	0.00072254	9.42857
Socs3	6	4	10	6.049	0.0178571	0.165316	11	134638	0.00205021	14.5
Socs6	6	8	14	6.53146	0	0.153105	11	136671	0.00202146	4.71429
Suv39h1	6	4	10	7.9589	0	0.125646	14	44742	0.00051351	3.75
Tchp	6	5	11	8.46285	0	0.118163	14	99338	0.0011942	1.54545
Tlr4	6	0	6	5.68489	0.3	0.175905	11	0	0	21.1667
Uvrag	6	0	6	6.44266	0.0333333	0.155215	12	0	0	4.33333
Vps18	6	7	13	7.64973	0	0.130724	14	35207	0.00074461	3.07692
Amot	5	0	5	7.55117	0.05	0.13243	13	0	0	3.8
Aph1b	5	2	7	6.38143	0.0476191	0.156705	12	14416	0.00024388	6.85714
Birc3	5	3	8	5.31236	0.0178571	0.18824	11	186725	0.00259848	29.125
Dcc	5	1	6	9.41669	0	0.106194	15	46434	0.00079106	8.16667
Dlg1	5	7	12	6.42902	0.0181818	0.155545	11	93166	0.00170974	4.45455
Dlgap1	5	2	7	5.78375	0.0666667	0.172898	11	68085	0.00104588	16
Epc1	5	8	13	9.26968	0	0.107879	16	134906	0.00196906	4.83333
Esr1	5	10	15	5.86563	0.00757576	0.170485	11	336368	0.00550089	14
Flywch2	5	2	7	8.35156	0	0.119738	13	67419	0.00115563	2
Inpp5d	5	6	11	5.75561	0.119048	0.173743	11	81254	0.00105549	18
Ldb2	5	1	6	6.86721	0	0.145619	13	56746	0.000784	3.5
Ncstn	5	11	16	6.51913	0.0285714	0.153395	12	55392	0.00098898	5.8
Pqlc1	5	2	7	1.16667	0	0.857143	2	12	4.6e-07	1.42857
Rbm26	5	5	10	6.0161	0	0.166221	11	43253	0.00071954	3.1
Ripk1	5	12	17	5.34872	0.104762	0.186961	11	334107	0.00392284	22.8
Smurf1	5	7	12	5.53114	0.0727273	0.180795	11	165732	0.00264311	19.2727
Tab2	5	5	10	5.47645	0.0694444	0.1826	11	78798	0.00082956	24.7778
Tbk1	5	6	11	6.25103	0.0181818	0.159974	12	208901	0.00357118	8.63636
Thrb	5	3	8	6.45312	0	0.154964	12	15896	0.00027306	8.625
Vapb	5	0	5	7.15091	0.05	0.139842	13	0	0	8.2
Arhgap32	4	0	4	6.77118	0	0.147685	12	0	0	9.25
Arid1a	4	2	6	6.30635	0.15	0.15857	13	56533	0.0007416	72
Atg5	4	3	7	6.34145	0.166667	0.157693	11	62859	0.00098989	14
Carm1	4	0	4	6.93934	0.0833333	0.144106	13	0	0	4.5
Casp7	4	1	5	7.02434	0	0.142362	12	1041	1.704e-05	3.8
Cav1	4	1	5	5.79678	0	0.17251	12	7470	0.00014166	10.8
Cbx7	4	2	6	6.5773	0.3	0.152038	13	25207	0.00035695	17.2
Chuk	4	7	11	5.88998	0.0972222	0.16978	11	144455	0.0020293	13.6667
Csf1r	4	1	5	6.0939	0.5	0.164099	11	0	0	25.8
Ctr9	4	1	5	6.46696	0.333333	0.154632	12	0	0	7.25
Cyld	4	6	10	5.71198	0.190476	0.175071	11	138840	0.00133937	26.4286
Fyn	4	2	6	5.53083	0.2	0.180805	10	7533	4.855e-05	18.6
Hras	4	3	7	6.44357	0.0333333	0.155194	12	1043415	0.0172889	9.66667
Hsp90aa1	4	11	15	5.9257	0.0128205	0.168756	12	322642	0.00489621	40.3077
Htra2	4	0	4	6.19589	0	0.161397	12	0	0	4.25
Id1	4	2	6	6.5147	0.2	0.153499	13	148688	0.0010785	14
Id2	4	3	7	6.12393	0.05	0.163294	13	194252	0.00173023	14
Igbp1	4	1	5	8.8589	0	0.112881	13	5949	0.00012221	8
Il1r1	4	0	4	6.47092	0.5	0.154537	12	0	0	16
Irf4	4	1	5	5.6263	0.1	0.177737	11	88659	0.00145002	26
Itpr1	4	1	5	6.99336	0.15	0.142993	12	2902	5.373e-05	11
Kat8	4	2	6	6.12741	0	0.163201	12	24013	0.00042856	14
Kdm2b	4	2	6	6.56212	0.583333	0.15239	13	188	1.2e-06	25
Kdr	4	2	6	5.96111	0	0.167754	10	37391	0.00038756	12.2
Kit	4	4	8	6.11476	0.119048	0.163539	11	92572	0.00107745	18
Lef1	4	3	7	5.84224	0.1	0.171167	12	84031	0.00126238	20.4
Lin7c	4	4	8	7.27569	0.0952381	0.137444	12	31140	0.00064166	6.57143
Lnx1	4	2	6	9.83939	0	0.101632	15	76452	0.00149782	4.33333
Map3k5	4	3	7	5.908	0.05	0.169262	12	49866	0.00082545	15.8
Meis2	4	0	4	1.2	0	0.833333	2	0	0	3.5
Nck1	4	5	9	5.75624	0.133333	0.173724	11	71568	0.00070016	15.1667
Pcgf2	4	5	9	6.50016	0.466667	0.153842	13	18476	0.00012823	68
Pds5a	4	2	6	7.75814	0.35	0.128897	14	1731	1.593e-05	63.4
Per2	4	4	8	6.09137	0.15	0.164167	13	99959	0.00131668	18
Rev1	4	6	10	6.71989	0.133333	0.148812	12	136423	0.00240176	26.5
Ryk	4	0	4	6.84934	0	0.146	13	0	0	9.25
Sh2b2	4	4	8	5.73696	0.133333	0.174308	11	79627	0.00109937	17.1667
Sh3gl2	4	4	8	7.74423	0	0.129128	13	29244	0.00048099	5
Smad6	4	0	4	6.52655	0	0.15322	12	0	0	4.5
Stx3	4	0	4	8.62654	0.0833333	0.115921	15	0	0	6
Sufu	4	1	5	6.91251	0	0.144665	13	6751	0.00012186	5.5
Taf1b	4	3	7	6.83086	0.25	0.146395	13	57022	0.000895	11.2
Tcf4	4	3	7	5.80019	0.166667	0.172408	12	168738	0.00157381	19.2857
Tlr3	4	0	4	5.75506	0.416667	0.17376	11	0	0	29
Ube2e3	4	3	7	6.84951	0	0.145996	13	44363	0.00075802	12.5714
Usf1	4	12	16	6.46254	0.00952381	0.154738	12	117895	0.00168868	4
Amotl2	3	0	3	8.27077	0.166667	0.120908	13	0	0	4
Arhgap1	3	0	3	8.84608	0	0.113044	14	0	0	6.33333
Atf2	3	8	11	6.34018	0.0535714	0.157724	13	423938	0.0049425	12.75
Atxn3	3	0	3	5.39412	0	0.185387	10	0	0	50.6667
Axin2	3	1	4	5.63895	0.333333	0.177338	11	50416	0.00087715	26.3333
Bag3	3	0	3	6.5398	0	0.15291	12	0	0	6.33333
Bag6	3	1	4	7.32715	0	0.136479	12	8198	0.0001224	6.33333
Bax	3	3	6	6.73127	0	0.14856	12	8710	0.00010293	10.25
Bcl6b	3	1	4	6.10171	0	0.163889	12	18224	0.00024372	14.3333
Becn1	3	7	10	5.56402	0.0714286	0.179726	11	182847	0.00282574	25
Blnk	3	0	3	6.77872	0	0.14752	13	0	0	9.33333
Bloc1s3	3	1	4	6.62201	0	0.151012	13	7059	9.64e-05	8.25
Brca2	3	3	6	6.06861	0.0833333	0.164782	12	117145	0.0014837	12.25
Cbx2	3	5	8	7.18622	0.333333	0.139155	14	81659	0.00063585	20.8333
Ccna2	3	2	5	6.67594	0.333333	0.149792	13	1277	1.838e-05	13.3333
Cdc27	3	2	5	7.46475	0.0833333	0.133963	13	29064	0.00041184	8.75
Cdk5	3	0	3	6.06424	0	0.164901	12	0	0	10
Chd5	3	0	3	5.85777	0.166667	0.170713	13	0	0	32
Chfr	3	0	3	6.41295	0	0.155934	11	0	0	11
Ctbp1	3	1	4	6.53382	0.0833333	0.15305	13	1406	3.402e-05	13.5
Ctbp2	3	4	7	6.90009	0	0.144926	13	28071	0.00047318	5.71429
Ctnnd1	3	3	6	6.71167	0.15	0.148994	13	64611	0.00106715	15.6
Dnmt3b	3	2	5	6.85362	0.25	0.145908	13	67795	0.00066027	84.25
Eps8	3	0	3	5.73262	0	0.17444	10	0	0	21.6667
Erbb2	3	1	4	5.56782	0.583333	0.179604	10	4918	3.274e-05	33.25
Fancd2	3	3	6	6.46254	0	0.154738	12	76646	0.00121797	9
Fbxw8	3	3	6	6.46443	0.166667	0.154693	13	40184	0.00071028	18.5
Gab2	3	1	4	6.42871	0.0833333	0.155552	11	8557	9.73e-05	26.25
Gata1	3	4	7	5.80999	0.0333333	0.172117	13	114779	0.00157617	25.1667
Grin2b	3	3	6	7.18211	0.05	0.139235	13	13391	0.00012086	9
Hdac5	3	1	4	6.7842	0	0.147401	13	5126	0.00010298	2.75
Hoxa9	3	1	4	1	0.0833333	1	1	9783	0.00018457	11.5
Hspa8	3	14	17	5.54505	0.0333333	0.180341	11	327157	0.00423716	42.5
Huwe1	3	2	5	6.73791	0.15	0.148414	13	91240	0.00115711	83
Id3	3	2	5	6.60828	0.25	0.151325	13	50423	0.00026062	74.5
Ilk	3	2	5	6.13658	0	0.162957	12	34930	0.00059029	9.33333
Inhba	3	0	3	7.82091	0	0.127862	12	0	0	5.33333
Itga5	3	0	3	5.69943	0	0.175456	11	0	0	49
Itpr3	3	1	4	6.46528	0	0.154672	13	3743	7.484e-05	10.3333
Kat2a	3	5	8	7.43882	0.166667	0.13443	14	34317	0.00059492	11
Kat2b	3	8	11	6.10907	0.0694444	0.163691	12	212364	0.00305329	16.7778
Larp7	3	0	3	7.0866	0	0.141111	14	0	0	16.3333
Lmx1b	3	0	3	7.22345	0.166667	0.138438	14	0	0	5.33333
Lrp6	3	3	6	1.25	0	0.8	2	27	1.04e-06	4.2
Lrp8	3	0	3	6.79494	0	0.147168	13	0	0	7.66667
Mapk14	3	5	8	7.0079	0.0238095	0.142696	14	99022	0.0011739	10.5714
Mapk7	3	1	4	6.28675	0	0.159065	12	7884	0.00013533	18.6667
Mapk8ip3	3	2	5	6.60702	0	0.151354	13	38777	0.00066592	7.75
Mapt	3	4	7	5.64749	0.0714286	0.17707	11	158260	0.00174513	30.1429
Mark2	3	4	7	6.36832	0.333333	0.157027	11	36924	0.00028234	21
Mbip	3	3	6	7.43882	0.666667	0.13443	14	6959	0.00012178	8.33333
Mdc1	3	1	4	6.06513	0.166667	0.164877	12	28776	0.00040689	14.75
Mib1	3	1	4	1	0	1	1	8697	0.00015259	4
Mnt	3	1	4	5.79229	0.333333	0.172643	12	14156	0.00019765	33.6667
Myc	3	5	8	6.59785	0.0238095	0.151565	13	220334	0.0023525	17.2857
Ncoa3	3	3	6	6.10117	0.05	0.163903	12	62083	0.00098758	16.2
Ndfip1	3	3	6	6.28233	0	0.159177	12	153090	0.00159408	67.8
Nfkb2	3	2	5	5.83149	0.166667	0.171483	12	14217	0.00013329	13.25
Nfkbia	3	6	9	5.72969	0.0714286	0.17453	12	214553	0.00205751	20.7143
Notch1	3	5	8	11.803	0	0.084724	17	49838	0.00086069	13.6667
Nphp1	3	2	5	6.69575	0.166667	0.149349	12	5228	0.00012236	6.66667
Nr0b2	3	2	5	5.44673	0	0.183596	11	108123	0.00172232	28.75
Nr5a1	3	1	4	5.89233	0	0.169712	11	6914	0.0001219	13.3333
Ntrk1	3	2	5	5.28264	0.333333	0.189299	10	2598	4.219e-05	53
Paip1	3	1	4	1	0	1	1	55	2.01e-06	6
Pak1	3	1	4	6.85583	0	0.145861	12	100989	0.00198965	8.66667
Parp1	3	2	5	6.10243	0	0.163869	12	23519	0.00037792	15.4
Pcgf1	3	5	8	6.56244	0.35	0.152382	13	39142	0.00045687	79.8
Phf12	3	2	5	5.82738	0.666667	0.171604	13	2011	4.569e-05	31
Polr2a	3	9	12	6.85425	0.0833333	0.145895	13	50566	0.00071657	70.5556
Ppargc1a	3	4	7	8.10085	0.0333333	0.123444	14	21829	0.0003512	13
Ppp1cb	3	2	5	8.42618	0	0.118678	15	13986	0.00015171	116.6
Prkag1	3	2	5	6.43471	0.333333	0.155407	12	21134	0.00034021	14.6667
Prkcz	3	1	4	6.13468	0.0833333	0.163008	11	11789	0.00017733	11.5
Prmt5	3	2	5	6.29497	0	0.158857	13	23568	0.00037217	19
Prpf40a	3	1	4	1	0	1	1	13793	0.00027698	11.75
Ptges3	3	4	7	7.84508	0.05	0.127468	14	60532	0.00099023	60.6
Rad51	3	1	4	6.10971	0.333333	0.163674	12	5406	9.286e-05	8.66667
Rad51d	3	0	3	7.58672	0	0.131809	14	0	0	1.66667
Rbck1	3	4	7	5.9374	0.333333	0.168424	11	38493	0.00047751	21
Rbpj	3	1	4	12.8015	0	0.0781161	18	9992	0.00016272	3
Rfxank	3	3	6	5.78944	0	0.172728	12	79080	0.00153843	9
Rps6kb1	3	1	4	6.24755	0	0.160063	11	51019	0.00069602	14
Rrn3	3	1	4	7.65539	0	0.130627	14	90104	0.00153274	71.5
Runx1t1	3	0	3	7.37362	0	0.135619	13	0	0	3.66667
Rwdd1	3	0	3	13.366	0	0.0748169	20	0	0	6.33333
Rxra	3	4	7	7.9276	0	0.126142	14	22936	0.00038044	4.57143
Rxrg	3	3	6	7.39425	0	0.13524	13	64822	0.00098712	7.33333
Scnn1a	3	3	6	7.31489	0	0.136707	13	94924	0.0008789	14.6667
Setd7	3	0	3	6.16051	0.166667	0.162324	12	0	0	11.3333
Slc22a5	3	0	3	5.7244	0	0.174691	11	0	0	53.3333
Smarca5	3	5	8	6.42966	0.0666667	0.155529	12	155999	0.00230769	62.5
Smc3	3	5	8	7.47834	0.0952381	0.133719	13	86044	0.00156493	52.7143
Snap25	3	2	5	8.64749	0.333333	0.115641	15	50	1.04e-06	5
Snta1	3	1	4	9.17104	0	0.109039	15	11006	0.00018572	7.66667
Socs4	3	2	5	6.16756	0	0.162139	13	85209	0.00145211	16.4
Sox2	3	4	7	5.52861	0.1	0.180877	12	129859	0.00147867	34.8333
Ssbp2	3	3	6	6.22826	0.1	0.160558	13	53560	0.00075683	10.1667
Stat3	3	5	8	6.54979	0	0.152677	12	88467	0.00132148	12
Stat5a	3	5	8	5.71293	0	0.175042	12	338768	0.00651275	22.8571
Stx1a	3	4	7	8.64749	0.15	0.115641	15	12994	0.00015338	5.4
Sumo1	3	6	9	9.13405	0.0555556	0.10948	15	27642	0.00036416	14.5556
Taf1a	3	2	5	7.53936	0.833333	0.132637	13	0	0	13
Tax1bp1	3	7	10	5.78849	0.214286	0.172757	11	331822	0.00369281	34.25
Traf3ip2	3	3	6	5.70977	0.15	0.175138	11	59726	0.00081315	25.6
Trib3	3	1	4	6.70568	0	0.149127	13	1635	1.859e-05	11.6667
Trpc4	3	1	4	7.0947	0	0.14095	13	345	6.75e-06	3
Tsc1	3	2	5	1	0	1	1	11181	0.00018822	12
Ubtf	3	2	5	5.64685	0.166667	0.17709	12	116219	0.00165202	26.25
Usp8	3	3	6	5.6614	0.133333	0.176635	11	64935	0.0008552	34
Vamp2	3	4	7	7.64907	0.2	0.130735	14	92864	0.00175395	10.2
Vav3	3	2	5	5.50585	0	0.181625	10	140110	0.00195376	28.25
Vps26a	3	1	4	8.12457	0.5	0.123084	14	5503	9.282e-05	4
Wwtr1	3	3	6	5.83723	0	0.171314	12	21072	0.0002945	11.8333
Xiap	3	5	8	6.14638	0	0.162697	11	42415	0.00072421	4.66667
Ywhag	3	7	10	6.66203	0.196429	0.150104	12	90488	0.00104558	49.875
Yy1	3	2	5	5.65982	0.0833333	0.176684	12	146222	0.00122926	31.5
Zeb1	3	0	3	6.27899	0	0.159261	12	0	0	8.66667
Abca1	2	0	2	7.66604	0	0.130446	14	0	0	7
Abcd1	2	0	2	10.7434	0	0.0930807	16	0	0	9
Acadsb	2	0	2	6.03161	0	0.165793	12	0	0	21.5
Ace	2	0	2	6.79867	0	0.147088	12	0	0	15
Acot8	2	1	3	6.61176	0	0.151246	13	22589	0.000247	25
Acvr2a	2	1	3	7.36188	0	0.135835	12	4655	5.621e-05	9.66667
Adrbk1	2	0	2	6.5698	0	0.152212	12	0	0	20
Agfg1	2	1	3	8.42776	0	0.118656	14	33573	0.00060974	14
Als2cr11	2	0	2	5.93489	0	0.168495	11	0	0	18
Amfr	2	1	3	7.16567	0	0.139554	13	35950	0.00055826	18
Anxa3	2	1	3	6.2055	0	0.161147	12	24863	0.00050922	17.3333
Ap5s1	2	0	2	6.69848	0	0.149288	12	0	0	17.5
Apof	2	0	2	6.0196	0	0.166124	13	0	0	21
App	2	5	7	6.14132	0	0.162831	12	57988	0.0008599	10.8
Ar	2	1	3	1	0	1	1	2	8e-08	4.33333
Asb2	2	0	2	6.86915	0.5	0.145578	12	0	0	8
Asl	2	0	2	6.38211	0	0.156688	12	0	0	19
Atf3	2	1	3	6.08407	0	0.164364	12	7959	0.00016883	15
Atf7ip	2	0	2	1.75	0	0.571429	3	0	0	1.5
Atg16l1	2	2	4	6.66899	0.333333	0.149948	11	6426	0.00012182	9.33333
Atg3	2	2	4	7.88903	0.166667	0.126758	13	27735	0.00041815	10.6667
Atg7	2	2	4	8.06861	0.166667	0.123937	13	19287	0.00028239	9.66667
Atp5e	2	1	3	6.04236	0	0.165498	12	69030	0.00088141	19.6667
Atrx	2	1	3	5.84983	0	0.170945	13	108165	0.00223686	23
Bcl11a	2	0	2	6.24015	0	0.160253	12	0	0	15
Bcl6	2	2	4	7.10076	0	0.14083	13	9114	0.00012194	2
Bid	2	1	3	6.47613	0	0.154413	12	5025	0.00010428	15.3333
Bin1	2	1	3	6.2323	0	0.160454	13	9452	0.00012186	9
Bloc1s4	2	1	3	7.66909	0	0.130394	13	3895	5.291e-05	6.5
Bloc1s6	2	2	4	7.96057	0	0.125619	14	1292	1.783e-05	9.33333
Brd2	2	1	3	6.08283	0	0.164397	12	56158	0.00095661	21
Btf3	2	0	2	6.44132	0	0.155248	12	0	0	19
Btg1	2	0	2	1	0	1	1	0	0	2
Btk	2	2	4	6.1355	0	0.162986	12	13583	0.0001942	8.25
Cacna1c	2	0	2	1.33333	0	0.75	2	0	0	2.5
Cadm4	2	0	2	6.64033	0	0.150595	13	0	0	18.5
Calu	2	1	3	6.40942	0	0.15602	12	79242	0.00123004	14.3333
Card10	2	2	4	6.36642	0	0.157074	12	25603	0.00042602	16
Cask	2	4	6	7.0841	0.1	0.141161	12	42627	0.00065102	15
Casp1	2	0	2	6.16651	0	0.162166	13	0	0	11
Cbx1	2	2	4	8.13721	0	0.122892	14	15958	0.00014651	12.5
Cbx3	2	5	7	8.13595	0.0952381	0.122911	14	18692	0.00032341	92.4286
Ccna1	2	2	4	6.45432	0.333333	0.154935	13	7066	0.00010686	22
Ccnh	2	1	3	6.75703	0	0.147994	13	5472	0.00012186	10.5
Cct7	2	0	2	1	0	1	1	0	0	3.5
Cd163	2	0	2	6.7077	0	0.149082	11	0	0	12.5
Cd28	2	0	2	6.07269	0	0.164672	11	0	0	15.5
Cdh2	2	2	4	5.95858	0.166667	0.167825	12	40728	0.00066658	17.6667
Cdh7	2	0	2	7.01043	0	0.142645	12	0	0	17.5
Cdk1	2	5	7	1	0.0666667	1	1	2404	2.28e-05	11.8333
Cdk9	2	1	3	5.66614	0.166667	0.176487	12	43757	0.00042106	30.6667
Celsr1	2	0	2	7.48691	0	0.133566	14	0	0	12
Cep170	2	1	3	5.91464	0	0.169072	10	190203	0.00346484	13.3333
Cers3	2	0	2	6.91893	0	0.144531	12	0	0	24
Cftr	2	0	2	1	0	1	1	0	0	2
Chchd3	2	0	2	6.09134	0	0.164167	13	0	0	19
Chordc1	2	1	3	6.88935	0	0.145152	13	1085	1.62e-05	14
Cit	2	0	2	8.84798	0	0.11302	14	0	0	6.5
Cited4	2	0	2	6.18443	0	0.161696	11	0	0	18
Clca1	2	0	2	6.67099	0	0.149903	13	0	0	19.5
Clic6	2	0	2	5.91719	0	0.168999	11	0	0	23.5
Clip3	2	2	4	6.35346	0	0.157395	11	13476	0.0002146	13.5
Cln8	2	1	3	6.43218	0	0.155468	12	189958	0.00249604	18
Cmtm6	2	0	2	7.50473	0	0.133249	13	0	0	11
Cnih3	2	0	2	6.02592	0	0.16595	12	0	0	28
Cotl1	2	1	3	8.02624	0	0.124591	14	14375	0.00027276	7
Cox7a1	2	0	2	6.40297	0	0.156177	12	0	0	16.5
Crmp1	2	1	3	9.14954	0	0.109295	15	15342	0.00026468	9.33333
Cry2	2	5	7	7.0705	0.366667	0.141433	14	7958	6.397e-05	13.3333
Dancr	2	0	2	6.26138	0	0.159709	12	0	0	22
Dcx	2	0	2	6.96019	0	0.143674	13	0	0	6
Ddx58	2	1	3	7.24708	0	0.137987	13	7855	0.00012186	6
Derl1	2	1	3	7.63421	0	0.130989	13	65585	0.00067928	9.5
Derl2	2	0	2	6.60335	0	0.151438	13	0	0	25.5
Dmtn	2	0	2	6.14317	0	0.162782	12	0	0	22
Dnaja1	2	2	4	11.7515	0	0.0850955	18	59357	0.00112262	28.5
Dnmt3l	2	2	4	7.64875	0.5	0.13074	14	6301	0.00011177	10
Dnph1	2	1	3	6.10338	0	0.163844	12	32401	0.00055652	17.3333
Dok2	2	1	3	6.74739	0	0.148205	12	2385	2.009e-05	9.66667
Dvl1	2	2	4	1.75	0.25	0.571429	3	1067	1.299e-05	13.75
Dvl2	2	4	6	1.33333	0.1	0.75	2	13244	0.00022544	13.1667
Egr1	2	2	4	6.23617	0	0.160355	12	48787	0.00064273	15
Eid1	2	2	4	6.57224	0	0.152155	12	108021	0.00174168	19
Eid3	2	0	2	1.33333	0	0.75	2	0	0	1.5
Emx1	2	0	2	8.01738	0	0.124729	14	0	0	11
Ephx2	2	0	2	6.44248	0	0.15522	13	0	0	17
Ercc1	2	1	3	1	0	1	1	1	0.5	1
Ezh1	2	3	5	5.34935	1	0.186939	12	0	0	106.667
Fads3	2	0	2	6.42383	0	0.15567	11	0	0	17.5
Faf1	2	1	3	7.1561	0.166667	0.139741	13	9	3.5e-07	17.3333
Fam110c	2	0	2	6.55594	0	0.152533	12	0	0	13
Fam208b	2	0	2	6.22345	0	0.160683	12	0	0	17.5
Fancc	2	2	4	6.34714	0	0.157551	13	40909	0.00054504	9.33333
Fancg	2	1	3	6.53365	0	0.153054	12	5947	0.00012186	6.5
Fbxl3	2	0	2	7.60461	0.5	0.131499	13	0	0	10.5
Fbxo2	2	0	2	6.74052	0	0.148357	13	0	0	27.5
Fgr	2	0	2	5.58913	0	0.178919	10	0	0	30
Fmr1	2	1	3	7.17452	0	0.139382	13	3026	5.052e-05	10.5
Foxh1	2	1	3	6.595	0	0.15163	12	2664	2.928e-05	19
Foxo1	2	2	4	6.25198	0	0.159949	12	6621	0.00013546	11
Foxo3	2	1	3	6.18622	0	0.16165	12	18659	0.00019996	33.5
Gc	2	0	2	8.09546	0	0.123526	13	0	0	16
Gfi1b	2	0	2	7.23325	0	0.13825	13	0	0	20.5
Gja1	2	0	2	10.1593	0	0.0984321	16	0	0	4.5
Gli1	2	1	3	7.91156	0	0.126397	14	1	4e-08	4
Gli2	2	2	4	7.51122	0	0.133134	13	18487	0.00029945	10.25
Gnb1	2	2	4	1	0	1	1	8	3.1e-07	2.25
Gpr101	2	0	2	7.33375	0	0.136356	13	0	0	14.5
Grb10	2	3	5	6.98672	0.1	0.143129	12	62218	0.00071155	14.8
Gria2	2	1	3	1	0	1	1	6574	6.572e-05	12.3333
Grik1	2	0	2	6.27054	0	0.159476	12	0	0	18.5
Grin1	2	0	2	8.1792	0	0.122261	14	0	0	4
Gstp1	2	1	3	5.34809	0	0.186983	12	35841	0.0004811	144
Gzmb	2	0	2	6.53839	0	0.152943	13	0	0	11.5
H1foo	2	0	2	5.88748	0	0.169852	12	0	0	27
H3f3a	2	0	2	7.62034	0	0.131228	14	0	0	5.5
Hectd2	2	1	3	6.47044	0	0.154549	12	9356	0.00012364	13.5
Hic1	2	0	2	6.58723	0	0.151809	12	0	0	7
Hist1h3h	2	0	2	7.37421	0	0.135608	13	0	0	14
Hmx2	2	1	3	6.36516	0	0.157105	13	36848	0.00059193	19.3333
Hoxa10	2	1	3	7.33955	0.333333	0.136248	13	844	1.486e-05	14
Hoxb8	2	0	2	1.33333	0	0.75	2	0	0	5
Hoxd13	2	0	2	8.05087	0	0.12421	13	0	0	9.5
Hsp90ab1	2	14	16	8.84414	0.0238095	0.113069	15	56817	0.00092637	56.3333
Hsp90b1	2	2	4	7.55675	0.0833333	0.132332	14	119608	0.00192241	80.25
Ifnar2	2	1	3	6.15081	0	0.16258	12	139362	0.00183326	19
Ifngr1	2	0	2	6.38685	0	0.156572	11	0	0	13.5
Ift57	2	0	2	7.99244	0	0.125118	14	0	0	8.5
Igf1r	2	1	3	6.88113	0	0.145325	12	57865	0.00086835	21.3333
Igsf5	2	1	3	10.8054	0	0.0925461	16	6124	0.00012213	7
Il15	2	0	2	7.14064	0	0.140043	14	0	0	16
Il7	2	0	2	6.21681	0	0.160854	12	0	0	15
Inpp1	2	0	2	5.74052	0	0.1742	11	0	0	22
Irf3	2	1	3	6.60133	0	0.151485	12	91350	0.00162563	12.3333
Irf9	2	1	3	9.45684	0	0.105744	15	9516	0.00015241	5
Irx1	2	1	3	5.86121	0	0.170613	10	62318	0.0009234	26.6667
Ism1	2	0	2	6.12769	0	0.163194	12	0	0	24
Itgb1	2	2	4	1	0	1	1	11012	0.00018587	66
Itgb2	2	1	3	6.64938	0	0.15039	12	61389	0.00095913	15
Itgb3	2	0	2	7.32554	0	0.136509	14	0	0	3
Jak3	2	0	2	6.48578	0	0.154184	13	0	0	7
Junb	2	0	2	1	0	1	1	0	0	1
Kcnj1	2	0	2	6.72724	0	0.148649	12	0	0	16
Khdrbs1	2	6	8	6.18685	0	0.161633	12	90384	0.00128777	13.2857
Klf4	2	1	3	6.1369	0	0.162949	12	53672	0.00078671	26.6667
Klf5	2	0	2	5.85999	0.5	0.170649	13	0	0	46.5
Klhl40	2	0	2	7.01864	0	0.142478	12	0	0	2
Lamp3	2	1	3	6.78818	0	0.147315	12	41544	0.00074486	19.6667
Lhx9	2	0	2	1.33333	0	0.75	2	0	0	5
Litaf	2	1	3	8.01359	0	0.124788	13	14909	0.00012186	12
Lrrc2	2	0	2	6.67907	0	0.149722	13	0	0	18
Lsm14b	2	0	2	7.14697	0	0.13992	13	0	0	17.5
Mafg	2	0	2	6.36884	0	0.157015	12	0	0	12
Malt1	2	2	4	5.77616	0	0.173125	11	20087	0.00029167	28.6667
Map2k6	2	2	4	6.49131	0	0.154052	12	158529	0.00260722	19.25
Map3k2	2	2	4	5.78122	0	0.172974	11	41075	0.00055865	14
Map3k4	2	1	3	6.00443	0.333333	0.166544	11	5354	9.286e-05	18.6667
Mapk6	2	0	2	1.91667	0	0.521739	3	0	0	8
Mapkapk3	2	1	3	7.07398	0	0.141363	14	22792	0.00039312	12.6667
March5	2	1	3	1	0	1	1	5834	9.804e-05	88
Mecp2	2	2	4	5.86342	0.166667	0.170549	13	27800	0.00042919	31.25
Mef2c	2	2	4	6.45779	0.166667	0.154852	12	5739	0.00011151	12
Meox1	2	0	2	1	0	1	1	0	0	3
Meox2	2	0	2	1	0	1	1	0	0	3
Mgll	2	0	2	8.3017	0	0.120457	15	0	0	17.5
Mgrn1	2	2	4	8.16472	0	0.122478	14	34117	0.00052937	2.5
Mib2	2	3	5	6.32153	0.0833333	0.15819	12	194540	0.00242939	22.25
Mid1	2	1	3	9.85795	0	0.101441	14	1	4e-08	2.5
Mitf	2	0	2	1.8	0	0.555556	3	0	0	5
Mlx	2	0	2	1.85714	0	0.538462	2	0	0	10.5
Mpzl1	2	1	3	6.75055	0	0.148136	13	49630	0.00052746	23.6667
Mrm1	2	0	2	6.2946	0	0.158866	12	0	0	14.5
Muc20	2	0	2	6.26833	0	0.159532	12	0	0	17.5
Mx2	2	0	2	7.21539	0	0.138593	12	0	0	13
Myb	2	5	7	8.13974	0	0.122854	14	54253	0.0006465	14.5
Mysm1	2	0	2	5.60145	0	0.178525	11	0	0	64.5
Nbr1	2	0	2	5.57712	1	0.179304	11	0	0	75
Nde1	2	0	2	6.5237	0	0.153287	12	0	0	12.5
Nedd8	2	1	3	7.16345	0	0.139597	13	257	4.81e-06	11.5
Nedd9	2	1	3	6.46224	0	0.154745	11	6551	0.0001219	8.66667
Nf1	2	3	5	6.85457	0.333333	0.145888	13	518	1.271e-05	18.6667
Ngfr	2	1	3	5.57604	0	0.179339	11	36782	0.00063536	38
Ngly1	2	1	3	7.16777	0	0.139513	13	8140	0.00012182	18
Nkx2-5	2	0	2	7.84934	0.5	0.127399	14	0	0	2.5
Noc2l	2	2	4	7.97692	0	0.125362	14	93624	0.00164653	80.75
Nr0b1	2	1	3	6.26842	0	0.15953	13	13308	0.00019064	22.5
Nr1i3	2	0	2	7.18869	0	0.139107	13	0	0	5
Nrbp1	2	0	2	6.86915	0.5	0.145578	12	0	0	8
Ntrk2	2	0	2	5.9466	0	0.168163	11	0	0	16.5
Nup155	2	2	4	7.24723	0	0.137984	13	64177	0.00112908	79.25
Nus1	2	1	3	5.94436	0	0.168227	12	49018	0.00061224	27.6667
Nutf2	2	0	2	1.33333	0	0.75	2	0	0	4
Oprm1	2	0	2	1	0	1	1	0	0	1
Osmr	2	0	2	6.07632	0	0.164573	11	0	0	26.5
Otub1	2	1	3	6.59437	0	0.151644	12	171130	0.00243509	52.6667
Ovol1	2	0	2	6.59458	0	0.15164	12	0	0	18
Oxa1l	2	0	2	6.56574	0	0.152306	12	0	0	13.5
Paf1	2	3	5	5.73696	0.166667	0.174308	12	69374	0.001209	25.75
Pafah1b1	2	3	5	1.33333	0.05	0.75	2	9712	0.00016023	9.2
Pctp	2	0	2	1	0	1	1	0	0	2.5
Pebp1	2	1	3	6.87828	0.5	0.145385	12	0	0	7
Pfdn2	2	0	2	5.5354	0	0.180655	11	0	0	23.5
Pfn1	2	0	2	6.68869	0	0.149506	13	0	0	17.5
Pggt1b	2	0	2	6.32048	0	0.158216	11	0	0	21
Pgr	2	2	4	6.8435	0	0.146124	12	33614	0.00052636	12
Pias1	2	4	6	6.80272	0	0.147	12	21657	0.00036084	11.5
Pknox1	2	1	3	1.33333	0	0.75	2	2650	3.482e-05	7
Plcg1	2	1	3	5.63053	0	0.177603	11	1614	3.069e-05	17
Polh	2	1	3	7.59058	1	0.131742	13	0	0	12.5
Poli	2	2	4	5.77679	0.5	0.173106	11	75075	0.00142691	63
Polr2c	2	0	2	7.07235	0	0.141396	14	0	0	10.5
Ppard	2	0	2	8.38622	0	0.119243	14	0	0	6.5
Ppp2ca	2	7	9	7.8963	0	0.126642	12	173013	0.00304564	42.5556
Ppp2cb	2	2	4	1.33333	0	0.75	2	7038	0.00013196	10.5
Prkaa1	2	3	5	7.24154	0.333333	0.138092	13	68155	0.00121598	17
Prnp	2	0	2	9.53192	0	0.104911	16	0	0	11.5
Prss12	2	0	2	7.9823	0	0.125277	14	0	0	17.5
Psmc3	2	0	2	1.33333	0	0.75	2	0	0	5
Psmd14	2	3	5	1.33333	0	0.75	2	26	8.5e-07	5
Ptk2	2	1	3	6.18622	0.166667	0.16165	11	6854	0.00014504	17.6667
Ptpn5	2	1	3	7.05311	0	0.141781	13	11555	0.00015137	24
Pura	2	1	3	5.65476	0	0.176842	12	13611	0.0001258	22.5
Pxn	2	4	6	7.50648	0.133333	0.133218	14	340820	0.00386053	24.3333
Rab11a	2	1	3	6.45052	0	0.155026	12	6206	0.00013574	21
Rab11fip2	2	2	4	10.263	0	0.097437	17	17707	0.00036999	18
Rab27a	2	1	3	1	0	1	1	1	0.5	1
Rac1	2	7	9	7.85488	0	0.127309	13	102652	0.00198572	38.5
Rad18	2	2	4	1	0	1	1	5513	9.321e-05	2
Rad23b	2	1	3	8.16682	0	0.122447	14	1	4e-08	2
Rbbp5	2	4	6	7.43693	0.15	0.134464	14	13214	0.00023829	16
Rbbp7	2	6	8	5.69902	0.357143	0.175469	12	196743	0.00172581	60.625
Rbks	2	0	2	6.53722	0	0.15297	13	0	0	17
Rbl2	2	1	3	5.51154	1	0.181438	12	0	0	45.5
Rfc3	2	0	2	6.79994	0	0.14706	13	0	0	19
Rgs18	2	0	2	1	0	1	1	0	0	1
Rgs7bp	2	0	2	1	0	1	1	0	0	1
Rhobtb3	2	1	3	6.75466	0.5	0.148046	12	0	0	7
Rnaseh1	2	0	2	6.2696	0	0.1595	12	0	0	19
Rnf123	2	0	2	7.23096	0	0.138294	14	0	0	7.5
Rnf216	2	0	2	7.29953	0	0.136995	12	0	0	13
Ror1	2	0	2	7.15232	0	0.139815	13	0	0	14.5
Rph3a	2	2	4	1	0	1	1	12	4.6e-07	4
Rtkn	2	0	2	7.63495	0	0.130977	14	0	0	7.5
S100a8	2	1	3	6.9276	0	0.14435	13	25541	0.00039551	19.3333
Sall4	2	3	5	6.30098	0	0.158705	13	158830	0.00227173	32.3333
Scnn1b	2	2	4	7.47107	0	0.13385	13	13203	6.889e-05	21
Scnn1g	2	2	4	7.47107	0	0.13385	13	13203	6.889e-05	21
Sept2	2	1	3	1	1	1	1	0	0	2
Sept5	2	2	4	1	0.5	1	1	1	0.5	2
Sesn2	2	1	3	6.15334	0.333333	0.162513	11	33787	0.00060949	14.3333
Sharpin	2	3	5	6.80177	0.333333	0.147021	12	602	6.61e-06	10.6667
Skil	2	2	4	6.8669	0	0.145626	13	48295	0.00057671	21.75
Sla	2	0	2	5.78761	1	0.172783	11	0	0	25.5
Sla2	2	1	3	5.78881	1	0.172747	11	0	0	25.5
Slc2a8	2	0	2	6.12845	0	0.163173	11	0	0	20
Slc6a3	2	0	2	8.08312	0	0.123715	14	0	0	3.5
Smarce1	2	2	4	6.47739	0.166667	0.154383	12	22354	0.00031529	27
Smn1	2	3	5	6.59595	0	0.151608	12	28063	0.00037941	16.8
Snn	2	1	3	6.87607	0	0.145432	12	56584	0.00087817	16
Sorbs1	2	1	3	5.78565	0.666667	0.172842	11	8775	0.00010006	21.6667
Sost	2	0	2	6.99495	0	0.14296	12	0	0	3.5
Sox9	2	1	3	6.89138	0	0.145109	12	1	4e-08	2
Spry1	2	0	2	6.22977	0.5	0.16052	11	0	0	20
Srf	2	1	3	10.2687	0	0.097383	17	7666	9.286e-05	6.5
Stam	2	0	2	7.13432	0	0.140167	12	0	0	14
Stam2	2	3	5	5.72969	0.25	0.17453	11	30025	0.00049674	39.25
Suds3	2	1	3	6.59943	0.5	0.151528	13	3591	3.54e-05	23.5
Tab3	2	1	3	5.67594	0.166667	0.176182	11	96706	0.00108146	53.6667
Tamm41	2	0	2	7.56658	0	0.13216	13	0	0	11.5
Tbc1d4	2	1	3	6.25324	0	0.159917	12	23342	0.00042937	29
Tceb1	2	7	9	6.72526	0.0892857	0.148693	11	38422	0.00056824	6.375
Tceb2	2	6	8	5.98704	0.0892857	0.167028	12	125076	0.00199822	10.125
Tcf12	2	3	5	6.4306	0.35	0.155506	12	44766	0.00027392	14.4
Tcf24	2	0	2	7.57775	0	0.131965	14	0	0	16.5
Tead2	2	0	2	6.72891	0	0.148612	13	0	0	6
Tead3	2	0	2	6.72891	0	0.148612	13	0	0	6
Tead4	2	0	2	6.72891	0	0.148612	13	0	0	6
Tec	2	1	3	6.049	0	0.165316	11	3330	2.516e-05	24.5
Tek	2	0	2	6.07238	0	0.16468	12	0	0	23
Telo2	2	2	4	6.69586	0	0.149346	13	27998	0.00051876	8.75
Tfap2a	2	1	3	1	0	1	1	4930	9.294e-05	1.5
Tgfbr2	2	0	2	8.65529	0	0.115536	15	0	0	3
Ticam1	2	2	4	5.76352	0.166667	0.173505	11	23421	0.00015118	24
Tipin	2	1	3	1	0	1	1	1	0.5	1
Tirap	2	4	6	6.62472	0.15	0.15095	12	12521	0.0002329	10.4
Tnfrsf13c	2	0	2	6.06922	0	0.164766	12	0	0	21
Tnk2	2	3	5	6.65824	0	0.15019	12	36809	0.00048904	10.6667
Traf3	2	11	13	5.95036	0.030303	0.168057	11	232970	0.00300173	11.4167
Trib2	2	0	2	1.8	0	0.555556	2	0	0	10
Trim32	2	0	2	7.18136	0	0.139249	12	0	0	3
Trim63	2	0	2	9.12322	0	0.10961	15	0	0	2.5
Trim71	2	0	2	1	0	1	1	0	0	2.5
Tsnax	2	0	2	1	0	1	1	0	0	1
Ube2n	2	6	8	5.51786	0.0357143	0.18123	11	216329	0.00344236	31.375
Ube2v1	2	0	2	5.93331	0	0.16854	11	0	0	14
Usp14	2	1	3	1	0	1	1	11010	0.00018579	87.6667
Usp18	2	0	2	6.93523	0	0.144191	13	0	0	17.5
Vegfa	2	0	2	6.95735	0	0.143733	11	0	0	3.5
Vgll1	2	1	3	6.63358	0	0.150748	12	33587	0.0005406	13.3333
Vps26b	2	1	3	8.12488	0.666667	0.123079	14	0	0	4
Vps29	2	3	5	7.1331	0.2	0.140191	13	22337	0.00038528	9.8
Vps35	2	3	5	8.12488	0.25	0.123079	14	17426	0.00029851	68
Wsb1	2	1	3	6.8688	0.166667	0.145586	12	8701	0.0001574	8.66667
Ywhaq	2	4	6	6.18527	0	0.161674	11	85241	0.00070036	15.4
Zfp36	2	0	2	6.2952	0	0.158851	11	0	0	18
Zfpm1	2	2	4	6.76162	0	0.147894	14	8670	0.00013949	11.6667
Znrf1	2	0	2	5.92225	0	0.168855	12	0	0	29
Aaas	1	0	1	6.94659	0	0.143956	12	0	0	9
Aaed1	1	0	1	7.46049	0	0.134039	13	0	0	15
Aar2	1	0	1	10.4181	0	0.0959864	17	0	0	16
Aars2	1	0	1	9.53413	0	0.104886	16	0	0	21
Aatf	1	0	1	1	0	1	1	0	0	2
Abcb9	1	0	1	8.28666	0	0.120676	15	0	0	15
Abcc8	1	0	1	7.77035	0	0.128694	13	0	0	15
Abcf1	1	1	2	6.75087	0	0.148129	12	7693	0.00010383	155.5
Abcg1	1	0	1	6.80057	0	0.147047	12	0	0	25
Abcg8	1	0	1	6.26865	0	0.159524	12	0	0	19
Abhd10	1	0	1	8.13843	0	0.122874	14	0	0	17
Abhd2	1	0	1	1.9	0	0.526316	2	0	0	14
Abl2	1	0	1	6.69722	0	0.149316	13	0	0	21
Acadm	1	0	1	5.13906	0	0.194588	11	0	0	261
Acat2	1	0	1	8.19943	0	0.12196	15	0	0	20
Aco2	1	0	1	8.7854	0	0.113825	14	0	0	12
Acot2	1	0	1	7.02939	0	0.14226	13	0	0	17
Acot4	1	0	1	7.39728	0	0.135185	14	0	0	14
Acot9	1	0	1	6.87389	0	0.145478	12	0	0	13
Acp1	1	0	1	6.99968	0	0.142864	12	0	0	10
Acrbp	1	0	1	6.62389	0	0.150969	12	0	0	24
Acsbg1	1	0	1	9.62705	0	0.103874	16	0	0	16
Acsl4	1	0	1	9.16614	0	0.109097	16	0	0	9
Acta1	1	2	3	8.12836	0	0.123026	14	17321	0.00019788	19.6667
Actb	1	8	9	9.02592	0	0.110792	15	13738	0.0002438	53
Actg1	1	5	6	7.03035	0.0333333	0.14224	13	135789	0.00257011	71.5
Actl6b	1	0	1	6.15929	0	0.162356	11	0	0	31
Actr1b	1	0	1	6.59324	0	0.151671	13	0	0	15
Acvrl1	1	0	1	8.65771	0	0.115504	15	0	0	5
Acy1	1	0	1	6.61283	0	0.151221	12	0	0	11
Adam10	1	1	2	7.42744	0	0.134636	12	12197	0.00018684	11.5
Adamts15	1	0	1	6.3366	0	0.157813	12	0	0	18
Adamts7	1	0	1	7.51738	0	0.133025	13	0	0	14
Adap2	1	0	1	8.64732	0	0.115643	15	0	0	13
Adarb1	1	0	1	6.61094	0	0.151265	12	0	0	18
Adck4	1	0	1	7.69153	0	0.130013	14	0	0	17
Adgra1	1	0	1	7.0142	0	0.142568	12	0	0	10
Adgra2	1	0	1	7.77035	0	0.128694	13	0	0	15
Adgrb2	1	0	1	6.89665	0	0.144998	12	0	0	19
Adgrd1	1	0	1	7.84671	0	0.127442	14	0	0	15
Adgrf4	1	0	1	7.87421	0	0.126997	13	0	0	12
Adig	1	0	1	7.2048	0	0.138796	12	0	0	9
Adm	1	0	1	5.83154	0	0.171481	12	0	0	24
Adprh	1	0	1	6.78951	0	0.147286	11	0	0	23
Adra2c	1	0	1	6.88053	0	0.145338	12	0	0	17
Adrbk2	1	0	1	1.92308	0	0.52	2	0	0	18
Adrm1	1	0	1	5.7835	0	0.172906	11	0	0	120
Adsl	1	0	1	8.03129	0	0.124513	14	0	0	16
Adss	1	0	1	9.56574	0	0.10454	15	0	0	20
Aen	1	0	1	6.28856	0	0.159019	13	0	0	30
Aes	1	1	2	6.35777	0	0.157288	13	5816	0.00012186	10.5
Afap1	1	0	1	7.91609	0	0.126325	13	0	0	13
Aff1	1	0	1	8.01928	0	0.124699	14	0	0	14
Agl	1	0	1	7.82996	0	0.127715	14	0	0	14
Agpat4	1	1	2	6.76067	0	0.147914	13	29774	0.00056417	18.5
Agtrap	1	0	1	5.35272	0	0.186821	12	0	0	285
Agxt2	1	0	1	6.23388	0	0.160414	13	0	0	24
Ahr	1	0	1	1	0	1	1	0	0	1
Ahsa2	1	0	1	8.03951	0	0.124386	14	0	0	11
Aicda	1	0	1	7.47393	0	0.133798	13	0	0	2
Aifm1	1	1	2	8.32683	0	0.120094	13	0	0	3
Aim1l	1	0	1	7.58881	0	0.131773	14	0	0	21
Akap8l	1	0	1	6.03255	0	0.165767	11	0	0	17
Akt2	1	1	2	7.35315	0	0.135996	12	0	0	2
Aldh1a3	1	0	1	6.89665	0	0.144998	12	0	0	19
Aldh1l2	1	0	1	6.14949	0	0.162615	12	0	0	19
Aldh3a2	1	0	1	1.88889	0	0.529412	2	0	0	14
Aldh7a1	1	0	1	5.83154	0	0.171481	12	0	0	24
Alk	1	1	2	7.02118	0	0.142426	12	4872	3.644e-05	27
Alkbh5	1	0	1	6.60461	0	0.151409	12	0	0	15
Alms1	1	0	1	6.66214	0	0.150102	13	0	0	15
Alox5	1	0	1	10.1633	0	0.0983937	17	0	0	2
Alox5ap	1	1	2	9.16614	0	0.109097	16	15817	0.00012217	5
Aloxe3	1	0	1	9.62705	0	0.103874	16	0	0	16
Alpi	1	1	2	6.61081	0	0.151267	12	10686	0.00015622	17
Amigo2	1	0	1	6.55455	0	0.152566	12	0	0	15
Amn	1	1	2	6.66614	0	0.150012	12	31470	0.00043714	19.5
Ampd2	1	0	1	6.86884	0	0.145585	13	0	0	28
Anapc13	1	0	1	6.17699	0	0.161891	12	0	0	30
Anapc4	1	0	1	8.03129	0	0.124513	14	0	0	16
Angptl1	1	1	2	6.37117	0	0.156957	12	10547	0.00014735	20.5
Ank2	1	0	1	6.80057	0	0.147047	12	0	0	25
Ankrd23	1	0	1	7.36473	0	0.135782	12	0	0	24
Ankrd27	1	0	1	1	0	1	1	0	0	1
Ankrd31	1	0	1	7.91559	0	0.126333	14	0	0	17
Ankrd39	1	1	2	9.46095	0	0.105698	15	23189	0.00042125	35
Ankrd40	1	0	1	7.26707	0	0.137607	12	0	0	14
Ankrd9	1	0	1	7.51738	0	0.133025	13	0	0	14
Ano1	1	0	1	1.90909	0	0.52381	2	0	0	17
Antxr1	1	1	2	6.49257	0	0.154022	12	28824	0.000565	19.5
Anxa5	1	0	1	10.2513	0	0.0975489	17	0	0	14
Anxa7	1	0	1	1	0	1	1	0	0	3
Anxa8	1	0	1	6.47472	0	0.154447	12	0	0	9
Aoah	1	1	2	6.49225	0	0.15403	12	18224	0.00033198	19.5
Ap4s1	1	0	1	7.08502	0	0.141143	13	0	0	20
Apba1	1	1	2	8.08347	1	0.123709	13	0	0	6
Apbb1	1	0	1	1.5	0	0.666667	2	0	0	2
Apbb2	1	0	1	6.61094	0	0.151265	12	0	0	18
Apex1	1	2	3	1	0.333333	1	1	6576	9.29e-05	11.3333
Apoa1	1	0	1	1	0	1	1	0	0	1
Apol6	1	0	1	8.03951	0	0.124386	14	0	0	11
Apool	1	0	1	5.8878	0	0.169843	13	0	0	59
Appl2	1	0	1	6.25316	0	0.159919	12	0	0	28
Aqp6	1	0	1	2	0	0.5	3	0	0	14
Arc	1	1	2	6.74052	0	0.148357	12	3973	3.78e-05	10.5
Arf3	1	0	1	6.08628	0	0.164304	12	0	0	27
Arfgap1	1	0	1	6.66182	0	0.150109	12	0	0	26
Arfgef3	1	1	2	6.58931	0	0.151761	12	24568	0.00040615	12.5
Arg1	1	0	1	6.4488	0	0.155068	12	0	0	21
Arhgap26	1	0	1	7.0142	0	0.142568	12	0	0	10
Arhgap31	1	1	2	6.56195	0	0.152394	11	5120	9.195e-05	16.5
Arhgap36	1	1	2	7.23332	0	0.138249	13	52183	0.00050593	26.5
Arhgef12	1	0	1	7.07427	0	0.141357	14	0	0	20
Arhgef37	1	0	1	6.4115	0	0.15597	13	0	0	20
Arhgef38	1	0	1	6.433	0	0.155449	12	0	0	19
Arhgef39	1	0	1	8.00095	0	0.124985	14	0	0	13
Arhgef40	1	0	1	7.66814	0	0.13041	14	0	0	13
Arhgef6	1	0	1	1	0	1	1	0	0	2
Arid3a	1	0	1	7.13356	0	0.140182	13	0	0	4
Arl2bp	1	0	1	6.17826	0	0.161858	13	0	0	18
Arl3	1	0	1	1	0	1	1	0	0	2
Arl6ip1	1	1	2	7.21182	0	0.138661	12	31737	0.00055294	136.5
Armc2	1	0	1	6.18047	0	0.1618	12	0	0	34
Armc6	1	1	2	6.35726	0	0.157301	13	16380	0.00033923	18.5
Armcx4	1	0	1	9.53413	0	0.104886	16	0	0	21
Arnt	1	0	1	1	0	1	1	0	0	1
Arpp21	1	0	1	6.52971	0	0.153146	12	0	0	20
Arrdc1	1	0	1	7.55879	0	0.132296	14	0	0	14
Art4	1	1	2	6.14796	0	0.162656	11	12175	0.00020631	22
Artn	1	0	1	1	0	1	1	0	0	1
Asb1	1	1	2	6.3699	0	0.156988	12	20069	0.00023871	22.5
Asb11	1	0	1	6.89412	0	0.145051	13	0	0	21
Asb15	1	1	2	7.43756	0	0.134453	14	10886	0.0002481	15.5
Ash2l	1	3	4	8.43661	0.333333	0.118531	15	0	0	9.66667
Asic3	1	0	1	7.23483	0	0.13822	13	0	0	34
Asph	1	0	1	6.88053	0	0.145338	12	0	0	17
Asprv1	1	0	1	6.16119	0	0.162306	11	0	0	20
Asrgl1	1	0	1	7.84671	0	0.127442	14	0	0	19
Astn2	1	0	1	9.48641	0	0.105414	16	0	0	14
Asz1	1	0	1	7.52314	0	0.132923	12	0	0	18
Atf5	1	0	1	6.54772	0	0.152725	11	0	0	13
Atf6	1	0	1	6.51485	0	0.153495	12	0	0	17
Atg10	1	0	1	7.0237	0	0.142375	12	0	0	20
Atg16l2	1	1	2	8.78565	0	0.113822	14	59431	0.00077794	10.5
Atg9a	1	0	1	6.62958	0	0.150839	13	0	0	22
Athl1	1	1	2	1.9	0	0.526316	2	1479	2.663e-05	13.5
Atp2a2	1	1	2	8.65539	0	0.115535	15	7003	0.00012042	131.5
Atp2c1	1	0	1	6.74305	0	0.148301	13	0	0	17
Atp5g2	1	0	1	7.08515	0	0.14114	12	0	0	19
Atp6v0a2	1	0	1	6.73515	0	0.148475	13	0	0	19
Atp6v0d1	1	1	2	9.04395	0	0.110571	15	71853	0.00100885	15
Atp6v0d2	1	0	1	7.91559	0	0.126333	14	0	0	17
Atp6v1g1	1	0	1	11.8025	0	0.0847281	17	0	0	13
Atp7b	1	1	2	1	0	1	1	5799	9.286e-05	19
Atp8b3	1	0	1	6.52813	0	0.153183	11	0	0	19
Atr	1	2	3	6.12868	0	0.163167	12	6461	0.00012182	11
Atrip	1	0	1	7.12674	0	0.140317	13	0	0	2
Atxn2	1	1	2	8.74391	0	0.114365	14	0	0	5
Atxn2l	1	0	1	6.21587	0	0.160879	12	0	0	34
Atxn7	1	0	1	1	0	1	1	0	0	1
Auts2	1	0	1	6.5768	0	0.15205	13	0	0	66
Axl	1	0	1	1	0	1	1	0	0	1
B3gnt3	1	0	1	6.57522	0	0.152086	12	0	0	36
B3gnt5	1	0	1	7.43774	0	0.134449	14	0	0	16
B4galnt4	1	0	1	7.42699	0	0.134644	12	0	0	11
B9d1	1	1	2	8.28666	0	0.120676	15	24106	0.00048899	14.5
Bach1	1	0	1	1	0	1	1	0	0	2
Bach2	1	1	2	8.10044	0	0.12345	14	0	0	2
Bag1	1	1	2	7.03699	0	0.142106	12	19945	0.00029153	12
Bag2	1	2	3	6.43932	0.333333	0.155296	12	7586	0.00016177	17.3333
Bag4	1	0	1	1	0	1	1	0	0	2
Bahd1	1	0	1	6.15424	0	0.16249	11	0	0	30
Baiap2l1	1	0	1	7.5275	0	0.132846	14	0	0	25
Bak1	1	2	3	8.41764	0	0.118798	14	395	7.74e-06	10
Banp	1	0	1	7.50379	0	0.133266	13	0	0	11
Baz1a	1	1	2	7.42934	0	0.134601	13	0	0	6
Baz1b	1	3	4	7.42934	0.166667	0.134601	13	2661	4.908e-05	104.667
Baz2a	1	0	1	7.42762	0	0.134633	13	0	0	6
Bcar1	1	4	5	6.18811	0.05	0.1616	11	19390	0.00025618	19
Bcl11b	1	0	1	6.86789	0	0.145605	12	0	0	20
Bcl3	1	0	1	6.71018	0	0.149027	12	0	0	7
Bcl7a	1	2	3	6.93361	0.166667	0.144225	13	25794	0.0003345	27
Bclaf1	1	1	2	6.50332	0	0.153768	13	819	1.926e-05	138.5
Bcr	1	5	6	8.85299	0	0.112956	14	79126	0.00151217	32.8333
Bdh1	1	0	1	7.09545	0	0.140935	12	0	0	13
Bdh2	1	0	1	6.65645	0	0.15023	13	0	0	27
Bend3	1	0	1	7.5275	0	0.132846	14	0	0	25
Bend5	1	0	1	5.81479	0	0.171975	11	0	0	59
Bfar	1	1	2	6.28043	0	0.159225	11	5213	7.502e-05	141.5
Bhlhb9	1	0	1	9.45681	0	0.105744	15	0	0	12
Bhlhe40	1	0	1	5.8878	0	0.169843	13	0	0	59
Bhlhe41	1	1	2	6.5381	0	0.15295	13	0	0	13
Bhmt	1	0	1	8.1871	0	0.122143	14	0	0	11
Bivm	1	0	1	7.56191	0	0.132242	13	0	0	14
Bloc1s5	1	1	2	6.14064	0	0.162849	12	7567	0.00012362	14.5
Blzf1	1	0	1	8.42573	0	0.118684	15	0	0	14
Bmp5	1	1	2	7.97313	0	0.125421	14	3713	6.78e-05	17
Bmp7	1	0	1	6.45702	0	0.15487	12	0	0	15
Bmp8b	1	0	1	7.07427	0	0.141357	14	0	0	20
Bmper	1	0	1	6.74052	0	0.148357	12	0	0	19
Bnip3	1	3	4	10.418	0	0.0959881	17	141403	0.00173084	11.25
Boll	1	0	1	8.4373	0	0.118521	13	0	0	19
Bphl	1	0	1	7.23483	0	0.13822	13	0	0	34
Brd7	1	0	1	2	0	0.5	3	0	0	7
Brox	1	0	1	6.09956	0	0.163946	13	0	0	16
Btbd1	1	1	2	6.60481	0	0.151405	12	1759	3.333e-05	17
Btg2	1	0	1	1	0	1	1	0	0	3
Btla	1	0	1	6.77592	0	0.147582	12	0	0	16
Bub1b	1	2	3	7.51565	0	0.133056	13	21263	0.00038473	11.3333
Bves	1	0	1	6.66182	0	0.150109	12	0	0	26
C1qtnf7	1	0	1	6.79899	0	0.147081	14	0	0	20
C2cd2l	1	0	1	6.26422	0	0.159637	11	0	0	15
C5ar1	1	0	1	7.36473	0	0.135782	12	0	0	24
Cacna1a	1	0	1	1	0	1	1	0	0	1
Cacna1b	1	0	1	1	0	1	1	0	0	1
Cacna1h	1	0	1	1	0	1	1	0	0	1
Cacna2d1	1	0	1	6.59324	0	0.151671	13	0	0	15
Cacng2	1	1	2	1	0	1	1	5332	4.645e-05	17.5
Cacybp	1	0	1	1	0	1	1	0	0	1
Cadps2	1	0	1	9.53413	0	0.104886	16	0	0	21
Calca	1	0	1	1.85714	0	0.538462	2	0	0	11
Calcr	1	0	1	8.36757	0	0.119509	15	0	0	21
Calcrl	1	0	1	8.0847	0	0.12369	13	0	0	19
Camk2b	1	0	1	8.128	0	0.123031	14	0	0	17
Capn3	1	0	1	1.5	0	0.666667	2	0	0	3
Capn7	1	0	1	9.41308	0	0.106235	15	0	0	14
Capn8	1	0	1	8.07301	0	0.12387	14	0	0	11
Card11	1	2	3	6.44072	0.5	0.155262	12	907	1.204e-05	24
Card14	1	0	1	6.96997	0	0.143473	13	0	0	16
Cartpt	1	0	1	1	0	1	1	0	0	2
Casc3	1	0	1	7.47566	0	0.133767	13	0	0	19
Casp12	1	0	1	8.42573	0	0.118684	15	0	0	14
Casp6	1	0	1	1	0	1	1	0	0	2
Casp8	1	2	3	6.15397	0.166667	0.162497	11	22490	0.00032538	22.6667
Catsper1	1	0	1	1.90909	0	0.52381	2	0	0	18
Cav3	1	0	1	1	0	1	1	0	0	4
Cblc	1	0	1	6.76138	0	0.147899	13	0	0	20
Cbln3	1	0	1	6.75569	0	0.148023	13	0	0	16
Cby1	1	1	2	9.00822	0	0.11101	15	74522	0.00152947	22
Ccar1	1	1	2	6.57509	0	0.152089	12	13405	0.00019308	25.5
Ccbl2	1	0	1	7.25948	0	0.137751	14	0	0	12
Ccdc106	1	0	1	7.5275	0	0.132846	14	0	0	25
Ccdc13	1	0	1	1.90909	0	0.52381	2	0	0	19
Ccdc138	1	1	2	7.47581	0	0.133765	13	79766	0.00075867	15
Ccdc151	1	0	1	6.52023	0	0.153369	12	0	0	25
Ccdc157	1	0	1	8.75411	0	0.114232	15	0	0	18
Ccdc172	1	0	1	6.66214	0	0.150102	13	0	0	15
Ccdc173	1	0	1	1.90909	0	0.52381	2	0	0	13
Ccdc185	1	0	1	7.0706	0	0.141431	13	0	0	14
Ccdc57	1	1	2	7.76668	0	0.128755	14	3701	5.464e-05	20.5
Ccdc65	1	0	1	6.73799	0	0.148412	14	0	0	14
Ccdc71l	1	0	1	6.97137	0	0.143444	13	0	0	20
Ccdc88a	1	1	2	6.35409	0	0.157379	11	0	0	26
Ccdc9	1	0	1	6.14949	0	0.162615	12	0	0	19
Cckbr	1	0	1	7.58881	0	0.131773	14	0	0	21
Ccl20	1	0	1	7.24305	0	0.138063	14	0	0	22
Ccm2	1	0	1	7.66814	0	0.13041	14	0	0	13
Ccnb1	1	6	7	1.5	0.0666667	0.666667	2	999	1.756e-05	16.1667
Ccnd3	1	6	7	9.82991	0.0714286	0.10173	16	35272	0.00052489	17.2857
Ccng1	1	1	2	6.57667	0	0.152053	12	0	0	36
Ccng2	1	1	2	7.0743	0	0.141357	14	25902	0.00050798	17.5
Ccny	1	0	1	8.77528	0	0.113956	14	0	0	16
Ccr10	1	0	1	5.78793	0	0.172773	11	0	0	45
Ccr7	1	0	1	8.5335	0	0.117185	14	0	0	20
Cct5	1	1	2	1	0.5	1	1	0	0	132.5
Cct6a	1	2	3	1	0	1	1	606	1.128e-05	14.3333
Cd163l1	1	0	1	8.42952	0	0.118631	14	0	0	22
Cd207	1	0	1	7.99464	0	0.125084	14	0	0	14
Cd244	1	0	1	1.88889	0	0.529412	2	0	0	14
Cd247	1	0	1	6.78729	0	0.147334	12	0	0	6
Cd27	1	0	1	6.17699	0	0.161891	12	0	0	30
Cd2ap	1	0	1	5.78793	0	0.172773	11	0	0	45
Cd300a	1	1	2	8.01897	0	0.124704	14	40593	0.00064887	15.5
Cd300lb	1	0	1	6.28097	0	0.159211	11	0	0	22
Cd38	1	0	1	6.52813	0	0.153183	11	0	0	19
Cd4	1	0	1	6.52813	0	0.153183	11	0	0	19
Cd7	1	0	1	8.42573	0	0.118684	15	0	0	14
Cd79a	1	0	1	7.81896	0	0.127894	14	0	0	2
Cd79b	1	1	2	6.82111	0	0.146604	13	13287	0.00012186	8.5
Cd81	1	0	1	1	0	1	1	0	0	1
Cd83	1	0	1	6.89412	0	0.145051	13	0	0	21
Cd8a	1	0	1	6.71713	0	0.148873	14	0	0	16
Cd99	1	0	1	6.74305	0	0.148301	13	0	0	17
Cdadc1	1	0	1	9.82965	0	0.101733	16	0	0	16
Cdc25a	1	1	2	7.4755	0	0.13377	13	20201	0.00035459	22.5
Cdc34	1	2	3	5.78375	0	0.172898	11	40202	0.00041854	50
Cdc42	1	5	6	1.5	0	0.666667	2	6028	9.185e-05	50
Cdc7	1	0	1	6.87389	0	0.145478	12	0	0	13
Cdca2	1	0	1	7.81669	0	0.127931	14	0	0	13
Cdh15	1	0	1	1	0	1	1	0	0	2
Cdh17	1	0	1	6.97137	0	0.143444	13	0	0	20
Cdh3	1	0	1	7.25948	0	0.137751	14	0	0	12
Cdhr1	1	0	1	6.80057	0	0.147047	12	0	0	25
Cdk16	1	1	2	8.10307	0	0.12341	13	49271	0.00091206	11.5
Cdk19	1	0	1	6.3366	0	0.157813	12	0	0	18
Cdk5r1	1	1	2	6.55455	0	0.152566	12	794	1.425e-05	9
Cdk7	1	1	2	7.75671	0	0.128921	14	0	0	2
Cdkn2aip	1	1	2	6.90737	0	0.144773	13	0	0	11
Cdt1	1	3	4	1	0	1	1	4900	9.294e-05	9.25
Cdx2	1	0	1	8.03919	0	0.124391	13	0	0	15
Cecr6	1	0	1	7.02023	0	0.142446	12	0	0	23
Cela2a	1	0	1	7.16245	0	0.139617	13	0	0	21
Cenpe	1	1	2	6.51881	0	0.153402	12	22724	0.00041369	14
Cenpn	1	1	2	7.2349	0	0.138219	13	5534	9.396e-05	28
Cenpp	1	0	1	8.30528	0	0.120405	14	0	0	10
Cep126	1	0	1	6.77592	0	0.147582	12	0	0	16
Cep135	1	0	1	2.22222	0	0.45	4	0	0	11
Cep170b	1	0	1	6.56195	0	0.152394	11	0	0	19
Cep250	1	0	1	6.52813	0	0.153183	11	0	0	19
Cep76	1	0	1	7.91609	0	0.126325	13	0	0	13
Cers1	1	0	1	8.64732	0	0.115643	15	0	0	13
Chd4	1	5	6	6.47739	0	0.154383	12	24133	0.00035364	69.6
Chd8	1	0	1	1	0	1	1	0	0	1
Chrnb1	1	0	1	7.69153	0	0.130013	14	0	0	17
Chst10	1	0	1	6.4232	0	0.155686	12	0	0	16
Chst5	1	1	2	1.9	0	0.526316	2	51611	0.00075429	14.5
Chtf18	1	0	1	8.3445	0	0.119839	14	0	0	15
Chtop	1	1	2	7.00126	0	0.142831	12	0	0	10
Ciart	1	1	2	7.01612	0	0.142529	12	45505	0.00079547	14.5
Cidea	1	1	2	7.7398	0	0.129202	13	0	0	15
Cilp2	1	0	1	7.45101	0	0.13421	14	0	0	13
Cisd1	1	0	1	7.0414	0	0.142017	13	0	0	12
Cited2	1	2	3	1.5	0	0.666667	2	9858	0.00018579	18
Ckmt2	1	0	1	6.44374	0	0.155189	11	0	0	25
Clasp1	1	0	1	1	0	1	1	0	0	1
Clcn3	1	0	1	6.12737	0	0.163202	12	0	0	21
Clcn7	1	1	2	7.23712	0	0.138177	13	61596	0.00115072	13.5
Cldn12	1	0	1	8.4373	0	0.118521	13	0	0	19
Cldn14	1	0	1	7.72503	0	0.129449	13	0	0	14
Cldn16	1	0	1	6.02244	0	0.166046	11	0	0	20
Cldn2	1	0	1	5.7835	0	0.172906	11	0	0	120
Cldn4	1	1	2	8.53335	0	0.117187	14	49207	0.0008563	20
Cldn5	1	0	1	8.19943	0	0.12196	15	0	0	20
Clec2d	1	1	2	6.69712	0	0.149318	13	7729	0.00012249	22
Clec4g	1	0	1	8.17351	0	0.122346	14	0	0	14
Clhc1	1	0	1	6.49273	0	0.154018	12	0	0	26
Clns1a	1	0	1	6.69532	0	0.149358	13	0	0	18
Clpb	1	0	1	8.17351	0	0.122346	14	0	0	14
Clta	1	0	1	7.17099	0	0.139451	13	0	0	34
Cmpk1	1	0	1	6.17826	0	0.161858	13	0	0	18
Cnbd2	1	0	1	7.61157	0	0.131379	13	0	0	11
Cnep1r1	1	0	1	7.84671	0	0.127442	14	0	0	19
Cnga1	1	0	1	7.47566	0	0.133767	13	0	0	19
Cnn2	1	0	1	8.77528	0	0.113956	14	0	0	16
Cntn3	1	0	1	6.60461	0	0.151409	12	0	0	15
Cntn5	1	0	1	9.17004	0	0.109051	15	0	0	19
Coa3	1	0	1	9.17004	0	0.109051	15	0	0	19
Coa5	1	0	1	6.19469	0	0.161429	11	0	0	14
Coil	1	0	1	7.59387	0	0.131685	13	0	0	5
Col15a1	1	0	1	7.22029	0	0.138499	12	0	0	16
Col19a1	1	0	1	6.20765	0	0.161092	12	0	0	24
Col2a1	1	0	1	7.17099	0	0.139451	13	0	0	34
Col5a1	1	0	1	6.15329	0	0.162515	12	0	0	41
Col5a2	1	0	1	7.39728	0	0.135185	14	0	0	14
Commd8	1	1	2	11.8024	0	0.0847285	17	4375	9.211e-05	10.5
Comp	1	0	1	7.8976	0	0.126621	12	0	0	12
Copb1	1	1	2	6.73506	0	0.148477	13	8680	0.00011239	30.5
Cops4	1	3	4	1	0.583333	1	1	0	0	14.75
Coq4	1	0	1	6.99968	0	0.142864	12	0	0	10
Coro2b	1	1	2	6.59703	0	0.151583	12	8799	0.00014709	18
Coro7	1	1	2	6.74202	0	0.148324	13	32128	0.00054286	17
Cox4i1	1	0	1	7.1043	0	0.14076	12	0	0	14
Cox6b2	1	0	1	6.44279	0	0.155212	13	0	0	16
Cox7a2	1	2	3	6.66108	0	0.150126	13	10636	0.00020016	99
Cpa4	1	0	1	6.80057	0	0.147047	12	0	0	25
Cpeb1	1	1	2	7.13942	0	0.140067	13	5487	7.861e-05	15
Cpne5	1	0	1	1.90909	0	0.52381	2	0	0	18
Cpsf3	1	0	1	8.32364	0	0.12014	15	0	0	17
Cpt2	1	0	1	1.9	0	0.526316	2	0	0	14
Cradd	1	0	1	6.4115	0	0.15597	13	0	0	20
Crb3	1	0	1	9.82965	0	0.101733	16	0	0	16
Crbn	1	0	1	1.5	0	0.666667	2	0	0	2
Creb3l4	1	0	1	1	0	1	1	0	0	2
Crebl2	1	2	3	7.39741	0	0.135182	14	43085	0.00074822	25
Creg2	1	0	1	7.39728	0	0.135185	14	0	0	14
Crhr1	1	0	1	7.91609	0	0.126325	13	0	0	13
Crhr2	1	0	1	6.66593	0	0.150017	12	0	0	17
Cript	1	1	2	11.7948	0	0.084783	18	7495	0.00014487	15.5
Crls1	1	0	1	1	0	1	1	0	0	1
Crocc	1	0	1	7.24305	0	0.138063	14	0	0	22
Crtac1	1	0	1	6.47598	0	0.154417	12	0	0	31
Crybg3	1	0	1	7.52939	0	0.132813	12	0	0	14
Crygn	1	0	1	8.17573	0	0.122313	14	0	0	16
Csnk1d	1	1	2	6.59342	0	0.151666	13	20776	0.00029938	15
Csnk2b	1	2	3	6.69617	0	0.149339	13	91913	0.00143334	115
Csrp2bp	1	3	4	8.43851	1	0.118504	15	0	0	8.33333
Ctbs	1	0	1	7.70575	0	0.129773	15	0	0	14
Ctla4	1	0	1	1	0	1	1	0	0	1
Ctnna1	1	5	6	5.98546	0.25	0.167072	12	7657	0.00012182	64.8
Ctnnbip1	1	1	2	5.98546	0	0.167072	12	0	0	36
Ctsa	1	1	2	8.42952	0	0.118631	14	7632	0.00012186	11.5
Ctsf	1	0	1	6.21587	0	0.160879	12	0	0	34
Ctsl	1	0	1	7.77035	0	0.128694	13	0	0	15
Cttn	1	0	1	7.4602	0	0.134045	12	0	0	3
Cul4b	1	0	1	6.8701	0	0.145558	13	0	0	19
Cul9	1	1	2	7.59058	0	0.131742	14	0	0	21
Cwc15	1	0	1	6.44374	0	0.155189	11	0	0	25
Cwc22	1	1	2	9.48688	0	0.105409	16	32621	0.00053876	149.5
Cxcl10	1	0	1	6.23609	0	0.160357	12	0	0	23
Cyb561	1	0	1	6.73515	0	0.148475	13	0	0	19
Cyb561a3	1	0	1	6.82111	0	0.146604	12	0	0	18
Cyb5r3	1	0	1	6.42573	0	0.155624	12	0	0	21
Cybrd1	1	0	1	6.96997	0	0.143473	13	0	0	16
Cycs	1	0	1	6.35272	0	0.157413	11	0	0	26
Cyp39a1	1	1	2	7.84635	0	0.127448	14	64861	0.0008299	17
Cyp4b1	1	0	1	8.0158	0	0.124754	13	0	0	23
Cyr61	1	1	2	6.37022	0	0.15698	12	6555	6.962e-05	18
Cysrt1	1	0	1	7.58881	0	0.131773	14	0	0	21
Cyth1	1	1	2	6.39519	0	0.156367	12	51292	0.00063392	27.5
Dact1	1	0	1	6.70386	0	0.149168	13	0	0	40
Dao	1	0	1	6.39475	0	0.156378	12	0	0	13
Dapk3	1	0	1	6.95739	0	0.143732	11	0	0	10
Dbh	1	0	1	7.01643	0	0.142523	12	0	0	16
Dbp	1	1	2	1	0	1	1	107	2.47e-06	11
Dcaf8	1	0	1	7.72503	0	0.129449	13	0	0	14
Dctd	1	0	1	7.06431	0	0.141557	12	0	0	15
Dctn2	1	0	1	6.93932	0	0.144106	12	0	0	23
Dcun1d3	1	0	1	8.51991	0	0.117372	15	0	0	24
Ddb1	1	2	3	1	0	1	1	5183	9.29e-05	109.333
Ddost	1	1	2	6.26399	0	0.159643	11	9296	0.0001202	150
Ddx10	1	1	2	6.86943	0	0.145573	13	3193	3.484e-05	156.5
Ddx46	1	0	1	7.07427	0	0.141357	14	0	0	20
Decr2	1	0	1	11.7955	0	0.084778	18	0	0	17
Dennd1c	1	0	1	6.96997	0	0.143473	13	0	0	16
Depdc5	1	1	2	7.53019	0	0.132799	12	25082	0.0003398	36.5
Desi2	1	0	1	6.08628	0	0.164304	12	0	0	27
Dffa	1	2	3	1	0	1	1	6318	9.29e-05	9.5
Dffb	1	1	2	1	0	1	1	0	0	2
Dgcr6	1	0	1	6.91024	0	0.144713	12	0	0	22
Dhrs4	1	0	1	7.47029	0	0.133864	13	0	0	22
Dhx58	1	0	1	10.2668	0	0.0974018	17	0	0	12
Diablo	1	0	1	7.14444	0	0.139969	12	0	0	6
Diaph2	1	0	1	7.52314	0	0.132923	12	0	0	18
Dimt1	1	1	2	8.19918	0	0.121963	15	14927	0.00027548	21.5
Dkk1	1	1	2	2	0	0.5	3	0	0	5
Dkk4	1	0	1	7.94348	0	0.125889	15	0	0	9
Dld	1	0	1	1.88889	0	0.529412	2	0	0	14
Dlg3	1	3	4	8.76193	0.166667	0.11413	14	55721	0.00097092	13.25
Dlx2	1	0	1	9.43458	0	0.105993	15	0	0	10
Dlx4	1	0	1	7.23767	0	0.138166	13	0	0	19
Dmap1	1	3	4	10.6721	0	0.0937019	17	9299	0.0002038	33.25
Dmp1	1	0	1	7.08502	0	0.141143	13	0	0	20
Dmrt2	1	0	1	7.08515	0	0.14114	12	0	0	19
Dnaja3	1	1	2	1	0	1	1	7	2.7e-07	9.5
Dnajb12	1	0	1	6.75474	0	0.148044	12	0	0	22
Dnajb4	1	0	1	6.933	0	0.144238	13	0	0	12
Dnajb6	1	1	2	6.4246	0	0.155652	12	0	0	16
Dnajb8	1	0	1	7.46049	0	0.134039	13	0	0	15
Dnajc1	1	0	1	9.53413	0	0.104886	16	0	0	21
Dnajc5b	1	0	1	6.75569	0	0.148023	13	0	0	16
Dnajc5g	1	1	2	8.17578	0	0.122312	14	5228	9.409e-05	12
Dnase2b	1	0	1	6.69722	0	0.149316	13	0	0	25
Dnd1	1	0	1	1	0	1	1	0	0	1
Dnm1	1	2	3	8.74391	0	0.114365	14	9498	0.00014543	12
Dnm1l	1	2	3	6.66329	0	0.150076	12	246	1.43e-06	143.5
Dnmt1	1	5	6	9.67499	0.1	0.103359	16	38633	0.00077074	71.8
Dnttip2	1	0	1	6.3366	0	0.157813	12	0	0	18
Dock11	1	0	1	6.62958	0	0.150839	13	0	0	22
Dohh	1	0	1	7.23483	0	0.13822	13	0	0	34
Dok5	1	0	1	5.86346	0	0.170548	12	0	0	22
Dot1l	1	1	2	1	0	1	1	5908	9.29e-05	7.5
Dppa2	1	1	2	6.26399	0	0.159643	11	4013	8.266e-05	17.5
Dpysl2	1	2	3	9.08062	0	0.110125	14	3370	6.998e-05	92.6667
Dpysl3	1	1	2	8.52008	0	0.11737	15	10757	0.00014531	13.5
Dpysl4	1	0	1	6.15929	0	0.162356	11	0	0	31
Dpysl5	1	0	1	6.26422	0	0.159637	11	0	0	15
Drd2	1	0	1	1.5	0	0.666667	2	0	0	2
Drg1	1	1	2	1	0	1	1	1	4e-08	2
Dscam	1	0	1	6.15329	0	0.162515	12	0	0	41
Dsel	1	0	1	8.03129	0	0.124513	14	0	0	16
Dtnbp1	1	0	1	7.66024	0	0.130544	14	0	0	23
Dusp10	1	0	1	7.73388	0	0.129301	15	0	0	19
Dusp12	1	1	2	5.35251	0	0.186828	12	270374	0.00535597	152.5
Dusp3	1	0	1	8.0196	0	0.124695	14	0	0	19
Dusp5	1	0	1	7.73388	0	0.129301	15	0	0	19
Dync1h1	1	3	4	1	0.166667	1	1	2268	3.077e-05	71.5
Dync1i2	1	0	1	7.97345	0	0.125416	14	0	0	16
Dync2li1	1	0	1	8.47282	0	0.118024	14	0	0	13
Dynll1	1	3	4	7.23269	0	0.138261	12	53282	0.00077619	94.75
Dynll2	1	1	2	9.48625	0	0.105416	16	304	8.28e-06	13.5
Dyrk2	1	0	1	8.28034	0	0.120768	15	0	0	13
Dysf	1	1	2	1	0	1	1	0	0	1
E2f2	1	1	2	6.33101	0	0.157953	13	42403	0.00071443	17
E2f3	1	1	2	7.46222	0	0.134008	13	0	0	15
E2f4	1	0	1	7.122	0	0.14041	14	0	0	5
Eaf2	1	0	1	9.08028	0	0.110129	14	0	0	14
Ebag9	1	0	1	6.89412	0	0.145051	13	0	0	21
Echdc3	1	0	1	6.14823	0	0.162648	11	0	0	28
Echs1	1	0	1	6.38906	0	0.156517	11	0	0	23
Eci1	1	0	1	8.42952	0	0.118631	14	0	0	22
Eda2r	1	0	1	5.81479	0	0.171975	11	0	0	59
Edf1	1	1	2	5.13879	0	0.194598	11	1203440	0.0203351	138
Eef1e1	1	1	2	6.44293	0	0.155209	13	43021	0.00081656	15
Eef2	1	5	6	9.13658	0	0.10945	16	59164	0.00098963	67.3333
Efna1	1	0	1	6.67762	0	0.149754	12	0	0	17
Efna4	1	0	1	7.33113	0	0.136405	12	0	0	17
Efnb1	1	0	1	8.01422	0	0.124778	13	0	0	2
Efnb3	1	0	1	6.50442	0	0.153742	13	0	0	16
Efr3b	1	0	1	8.00095	0	0.124985	14	0	0	13
Eftud1	1	0	1	6.51485	0	0.153495	12	0	0	17
Egf	1	0	1	11.2276	0	0.0890665	18	0	0	13
Egfl6	1	0	1	6.56195	0	0.152394	11	0	0	19
Egr3	1	0	1	6.60714	0	0.151351	12	0	0	21
Ehmt1	1	0	1	8.17573	0	0.122313	14	0	0	16
Ehmt2	1	1	2	8.17578	0.5	0.122312	14	0	0	150.5
Eif2ak3	1	1	2	6.18653	0	0.161641	11	10139	0.0001549	16.5
Eif2b2	1	0	1	7.39349	0	0.135254	14	0	0	15
Eif2d	1	0	1	7.22029	0	0.138499	12	0	0	16
Eif3f	1	1	2	1	0	1	1	5896	9.29e-05	3.5
Eif4e3	1	0	1	6.4115	0	0.15597	13	0	0	20
Elane	1	0	1	13.3774	0	0.0747531	20	0	0	16
Elavl4	1	0	1	7.73388	0	0.129301	15	0	0	19
Elovl2	1	0	1	10.2668	0	0.0974018	17	0	0	12
Elovl3	1	0	1	10.7472	0	0.0930479	16	0	0	16
Emc7	1	0	1	6.4232	0	0.155686	12	0	0	16
Eme1	1	1	2	1	0.5	1	1	0	0	7.5
Eml1	1	0	1	8.0847	0	0.12369	13	0	0	19
Emp3	1	0	1	6.52023	0	0.153369	12	0	0	25
Enah	1	1	2	1	0	1	1	1	0.5	1
Enpep	1	0	1	6.60177	0	0.151475	12	0	0	23
Epas1	1	2	3	6.75308	0	0.148081	12	26526	0.00032662	16.6667
Epha2	1	0	1	8.03951	0	0.124386	15	0	0	25
Epha3	1	0	1	6.71713	0	0.148873	14	0	0	16
Epn1	1	0	1	1	0	1	1	0	0	2
Ept1	1	1	2	7.42681	0	0.134647	12	8542	0.00011454	13.5
Epyc	1	0	1	6.73515	0	0.148475	13	0	0	19
Eral1	1	0	1	7.3385	0	0.136268	13	0	0	20
Erbb2ip	1	1	2	1	0	1	1	6	2.3e-07	7.5
Erc2	1	0	1	8.17573	0	0.122313	14	0	0	16
Ercc2	1	0	1	8.75411	0	0.114232	15	0	0	18
Ercc8	1	0	1	6.59703	0	0.151583	12	0	0	20
Erg	1	0	1	6.5433	0	0.152828	12	0	0	16
Ergic2	1	0	1	2.22222	0	0.45	4	0	0	11
Erich6	1	0	1	6.77054	0	0.147699	13	0	0	20
Esrra	1	3	4	7.10718	0.0833333	0.140703	13	25475	0.0004663	11
Ets1	1	0	1	6.18047	0	0.1618	12	0	0	34
Ets2	1	1	2	6.18179	0	0.161765	12	0	0	34
Etv5	1	0	1	1	0	1	1	0	0	5
Etv6	1	1	2	6.70534	0	0.149135	13	0	0	40
Evi5l	1	0	1	1.9	0	0.526316	2	0	0	15
Evl	1	0	1	1	0	1	1	0	0	2
Evpl	1	1	2	6.47613	0	0.154413	12	24149	0.00039696	21
Ewsr1	1	2	3	9.10054	0	0.109884	15	1062	1.58e-05	11
Exo1	1	0	1	6.78951	0	0.147286	11	0	0	23
Exo5	1	0	1	6.39918	0	0.15627	12	0	0	17
Exoc1	1	1	2	6.19469	0	0.161429	11	2400	5.335e-05	38
Exosc3	1	1	2	6.47598	0	0.154417	12	7224	0.00012186	16
Extl3	1	2	3	7.97344	0	0.125416	14	6194	9.592e-05	17.3333
Eya1	1	0	1	1	0	1	1	0	0	1
Eya3	1	0	1	8.30528	0	0.120405	14	0	0	10
F2rl2	1	0	1	9.45681	0	0.105744	15	0	0	12
Faim	1	0	1	6.60714	0	0.151351	12	0	0	21
Faim2	1	1	2	9.53399	0	0.104888	16	2366	6.42e-05	16
Fam102b	1	0	1	6.83692	0	0.146265	13	0	0	24
Fam118a	1	0	1	8.12769	0	0.123036	14	0	0	15
Fam129b	1	1	2	6.69649	0	0.149332	13	11516	0.00020551	21
Fam151a	1	0	1	6.28097	0	0.159211	11	0	0	22
Fam162b	1	0	1	8.71207	0	0.114783	14	0	0	15
Fam168b	1	0	1	7.02939	0	0.14226	13	0	0	17
Fam169a	1	0	1	8.03129	0	0.124513	14	0	0	16
Fam169b	1	0	1	6.86789	0	0.145605	12	0	0	20
Fam171b	1	0	1	7.55594	0	0.132346	14	0	0	22
Fam175b	1	0	1	1	0	1	1	0	0	1
Fam179b	1	0	1	6.71776	0	0.148859	12	0	0	17
Fam196b	1	0	1	7.58688	0	0.131806	14	0	0	16
Fam19a1	1	0	1	7.38812	0	0.135352	14	0	0	17
Fam213b	1	0	1	5.35272	0	0.186821	12	0	0	285
Fam216a	1	0	1	5.86346	0	0.170548	12	0	0	22
Fam216b	1	0	1	7.34924	0	0.136068	13	0	0	13
Fam221b	1	0	1	6.17699	0	0.161891	12	0	0	30
Fam234b	1	0	1	5.81479	0	0.171975	11	0	0	59
Fam26f	1	0	1	7.03287	0	0.142189	13	0	0	18
Fam65b	1	1	2	1	0	1	1	0	0	1
Fam71f1	1	1	2	13.3769	0	0.074756	20	2642	4.514e-05	15.5
Fam83f	1	0	1	7.45101	0	0.13421	14	0	0	13
Fanca	1	1	2	7.53333	0	0.132743	13	0	0	2
Fanci	1	0	1	7.46049	0	0.134039	13	0	0	5
Fancl	1	0	1	1	0	1	1	0	0	1
Fbf1	1	0	1	5.86346	0	0.170548	12	0	0	22
Fbrsl1	1	1	2	8.28644	0	0.120679	15	94903	0.00153361	13.5
Fbxl14	1	0	1	6.75885	0	0.147954	13	0	0	20
Fbxl17	1	0	1	8.42952	0	0.118631	14	0	0	22
Fbxl6	1	0	1	6.38906	0	0.156517	11	0	0	23
Fbxo11	1	2	3	6.75593	0.166667	0.148018	13	25448	0.0003412	187.333
Fbxo25	1	1	2	7.8515	0.5	0.127364	14	0	0	2.5
Fbxo34	1	0	1	9.5052	0	0.105206	14	0	0	11
Fbxo36	1	0	1	6.66466	0	0.150045	12	0	0	15
Fbxo4	1	0	1	6.67415	0	0.149832	13	0	0	21
Fbxo8	1	0	1	6.75569	0	0.148023	13	0	0	16
Fbxw4	1	0	1	7.16245	0	0.139617	13	0	0	21
Fcamr	1	0	1	8.3445	0	0.119839	14	0	0	15
Fer1l4	1	0	1	6.59703	0	0.151583	12	0	0	20
Ferd3l	1	0	1	6.14823	0	0.162648	11	0	0	28
Fgd1	1	0	1	6.54772	0	0.152725	11	0	0	13
Fgf23	1	0	1	8.3624	0	0.119583	13	0	0	2
Fgf3	1	0	1	7.06431	0	0.141557	12	0	0	15
Fgf7	1	1	2	7.07746	0	0.141294	13	16962	0.000286	17
Fgfbp1	1	0	1	1	0	1	1	0	0	1
Fgfbp3	1	0	1	7.03635	0	0.142119	12	0	0	17
Fgfr1	1	1	2	7.36473	0	0.135782	12	9298	0.00012186	12.5
Fgfr2	1	0	1	8.32364	0	0.12014	15	0	0	17
Fgl2	1	0	1	6.70101	0	0.149231	13	0	0	27
Fhl2	1	1	2	5.816	0	0.17194	11	0	0	59
Fhl3	1	0	1	7.89791	0	0.126616	14	0	0	7
Fitm1	1	0	1	6.91024	0	0.144713	12	0	0	22
Fkbp1b	1	0	1	1.5	0	0.666667	2	0	0	4
Fkbp4	1	1	2	7.25862	0	0.137767	14	6801	0.0001394	12.5
Fkbp8	1	0	1	8.28666	0	0.120676	15	0	0	15
Flot2	1	2	3	6.44388	0	0.155186	11	38930	0.00048218	111.667
Flt1	1	1	2	5.78793	0	0.172773	11	45223	0.00089312	30
Flt3	1	1	2	7.6086	0	0.13143	13	0	0	11
Fmn2	1	0	1	9.08028	0	0.110129	14	0	0	14
Fopnl	1	1	2	7.81758	0	0.127917	14	54057	0.00099923	23.5
Foxb1	1	0	1	1.90909	0	0.52381	2	0	0	17
Foxc2	1	0	1	6.73515	0	0.148475	13	0	0	19
Foxd3	1	1	2	6.84414	0	0.146111	12	11315	0.00012412	20
Foxj1	1	0	1	1	0	1	1	0	0	1
Foxred2	1	0	1	7.54899	0	0.132468	13	0	0	11
Fra10ac1	1	0	1	7.17099	0	0.139451	13	0	0	34
Frem1	1	0	1	7.34008	0	0.136238	13	0	0	17
Frmd3	1	0	1	6.82111	0	0.146604	12	0	0	18
Fsd1	1	0	1	5.35272	0	0.186821	12	0	0	285
Fst	1	0	1	6.89412	0	0.145051	13	0	0	21
Ftsj3	1	2	3	6.25324	0	0.159917	12	44364	0.00069361	110.667
Furin	1	0	1	8.71207	0	0.114783	14	0	0	15
Fus	1	2	3	1	0	1	1	2212	4.266e-05	14
Fut8	1	0	1	11.8025	0	0.0847281	17	0	0	13
Fxr1	1	0	1	5.7835	0	0.172906	11	0	0	120
Fxyd2	1	0	1	6.73799	0	0.148412	14	0	0	14
Fzd9	1	0	1	5.86346	0	0.170548	12	0	0	22
Gabarap	1	0	1	6.5354	0	0.153013	12	0	0	12
Gabarapl1	1	0	1	5.97503	0	0.167363	11	0	0	32
Gabbr1	1	0	1	6.98108	0	0.143244	13	0	0	11
Gabpa	1	0	1	7.46049	0	0.134039	13	0	0	15
Gabra5	1	0	1	7.58881	0	0.131773	14	0	0	21
Gabrq	1	0	1	8.4373	0	0.118521	13	0	0	19
Gabrr2	1	1	2	6.15302	0	0.162522	12	28490	0.00053311	31.5
Galc	1	1	2	1.90909	0	0.52381	2	5435	6.438e-05	22
Galnt18	1	0	1	6.66593	0	0.150017	12	0	0	17
Gap43	1	0	1	1	0	1	1	0	0	5
Gart	1	0	1	6.37042	0	0.156976	12	0	0	21
Gas7	1	1	2	1	0	1	1	0	0	2
Gata3	1	1	2	1	0	1	1	897	1.663e-05	16
Gata4	1	0	1	1	0	1	1	0	0	1
Gata6	1	0	1	8.32364	0	0.12014	15	0	0	17
Gbp2	1	0	1	6.15424	0	0.16249	11	0	0	30
Gbp3	1	0	1	7.36473	0	0.135782	12	0	0	24
Gbx2	1	0	1	2	0	0.5	3	0	0	14
Gcfc2	1	0	1	1.90909	0	0.52381	2	0	0	19
Gckr	1	0	1	1	0	1	1	0	0	1
Gclc	1	0	1	1	0	1	1	0	0	1
Gdf15	1	0	1	6.4488	0	0.155068	12	0	0	21
Gdf9	1	0	1	7.23483	0	0.13822	13	0	0	34
Gfi1	1	0	1	1	0	1	1	0	0	5
Gfod1	1	0	1	5.35272	0	0.186821	12	0	0	285
Gfpt2	1	2	3	6.43724	0	0.155346	12	66982	0.0008798	19
Gga3	1	0	1	1	0	1	1	0	0	2
Ggt5	1	0	1	6.91024	0	0.144713	12	0	0	22
Ghrhr	1	0	1	1	0	1	1	0	0	1
Gins4	1	0	1	1	0	1	1	0	0	1
Gipc1	1	1	2	1	0	1	1	0	0	1
Gipc3	1	0	1	7.66024	0	0.130544	14	0	0	23
Gipr	1	0	1	6.00442	0	0.166544	11	0	0	27
Gk	1	0	1	7.02939	0	0.14226	13	0	0	17
Gkap1	1	0	1	6.85367	0	0.145907	13	0	0	42
Glyr1	1	0	1	6.43932	0	0.155296	12	0	0	33
Gml	1	0	1	6.09956	0	0.163946	13	0	0	16
Gmnn	1	0	1	1.5	0	0.666667	2	0	0	4
Gne	1	1	2	6.69712	0	0.149318	13	27350	0.0005233	19.5
Gngt1	1	0	1	1.9	0	0.526316	2	0	0	15
Gnmt	1	1	2	1	0	1	1	0	0	1
Gnpat	1	0	1	10.4181	0	0.0959864	17	0	0	16
Gnpda1	1	1	2	7.76668	0	0.128755	14	3230	3.884e-05	12.5
Gopc	1	0	1	6.66182	0	0.150109	12	0	0	26
Gpatch2	1	0	1	7.24305	0	0.138063	14	0	0	22
Gpc3	1	0	1	7.73799	0	0.129233	13	0	0	15
Gper1	1	0	1	6.35272	0	0.157413	11	0	0	26
Gpr137	1	0	1	6.59703	0	0.151583	12	0	0	20
Gpr150	1	1	2	9.53399	0	0.104888	16	1848	2.374e-05	22.5
Gpr19	1	0	1	7.81669	0	0.127931	14	0	0	13
Gpr20	1	0	1	6.16466	0	0.162215	13	0	0	17
Gpr37	1	1	2	6.46397	0	0.154704	11	57595	0.00107076	21
Gpr39	1	0	1	6.14823	0	0.162648	11	0	0	28
Gprc5d	1	1	2	9.46001	0	0.105708	15	12911	0.00018981	11.5
Gprin2	1	0	1	6.49273	0	0.154018	12	0	0	26
Gpx3	1	1	2	8.38571	0	0.11925	15	3746	6.871e-05	15.5
Gramd1a	1	0	1	5.97503	0	0.167363	11	0	0	32
Gramd2	1	0	1	8.3445	0	0.119839	14	0	0	15
Grap2	1	0	1	1	0	1	1	0	0	2
Gria4	1	0	1	6.39475	0	0.156378	12	0	0	13
Grin2a	1	3	4	7.19475	0.333333	0.13899	13	6902	5.971e-05	13.6667
Grin3a	1	0	1	7.0237	0	0.142375	12	0	0	20
Grm5	1	1	2	1	0	1	1	1	4e-08	3
Gsg1	1	0	1	6.73515	0	0.148475	13	0	0	19
Gstt2	1	0	1	5.7835	0	0.172906	11	0	0	120
Gtf2e1	1	2	3	1	0	1	1	5027	9.282e-05	15
Gtf2e2	1	1	2	1.5	0	0.666667	2	2	8e-08	2.5
Gtf2h2	1	0	1	8.28373	0	0.120719	14	0	0	2
Gtf2h3	1	1	2	7.28603	0	0.137249	13	10222	0.00012186	7.5
Gtf2i	1	1	2	1	0	1	1	5233	9.29e-05	12
Gtf3c4	1	0	1	6.82111	0	0.146604	13	0	0	16
Gtsf1l	1	0	1	8.01928	0	0.124699	14	0	0	14
Gxylt2	1	1	2	6.41163	0	0.155966	13	18634	0.0002781	17.5
Gys2	1	0	1	7.0706	0	0.141431	13	0	0	14
Gzf1	1	0	1	6.57522	0	0.152086	12	0	0	36
H2afy	1	1	2	9.45969	0	0.105712	15	371	7.34e-06	136
Hacd2	1	0	1	6.35272	0	0.157413	11	0	0	26
Hand2	1	1	2	7.1043	0	0.14076	12	12976	0.00011974	8
Hap1	1	0	1	6.39918	0	0.15627	12	0	0	17
Hars2	1	0	1	7.00032	0	0.142851	12	0	0	14
Has3	1	0	1	5.13906	0	0.194588	11	0	0	261
Hat1	1	1	2	6.44831	0	0.155079	12	2382	3.063e-05	141
Hck	1	1	2	5.78912	0	0.172738	11	0	0	45
Hcn2	1	0	1	1	0	1	1	0	0	1
Hcst	1	0	1	1	0	1	1	0	0	1
Hdac11	1	0	1	6.4488	0	0.155068	12	0	0	21
Hdac8	1	0	1	8.10493	0	0.123382	14	0	0	4
Hdgfrp2	1	0	1	8.128	0	0.123031	14	0	0	17
Hdhd2	1	0	1	6.17699	0	0.161891	12	0	0	30
Hecw1	1	0	1	6.03255	0	0.165767	11	0	0	17
Hemk1	1	1	2	9.82896	0	0.10174	16	76523	0.00111009	16.5
Hhip	1	1	2	6.66203	0	0.150104	12	46667	0.00071081	28
Hhipl2	1	0	1	6.433	0	0.155449	12	0	0	19
Higd1b	1	0	1	6.66214	0	0.150102	13	0	0	15
Hils1	1	0	1	6.16119	0	0.162306	11	0	0	20
Hint3	1	0	1	8.75411	0	0.114232	15	0	0	18
Hipk2	1	2	3	6.00569	0	0.166509	11	15392	0.00031171	19
Hist1h1e	1	1	2	7.96016	0	0.125626	14	4153	3.197e-05	13.5
Hmbox1	1	1	2	6.75024	0	0.148143	12	12471	0.00020752	20.5
Hmbs	1	0	1	7.86947	0	0.127073	14	0	0	5
Hmga1	1	1	2	7.57572	0	0.132001	14	18865	0.00026054	10
Hmgb2	1	0	1	7.73388	0	0.129301	15	0	0	19
Hmha1	1	0	1	6.9371	0	0.144152	13	0	0	34
Hmmr	1	0	1	5.78793	0	0.172773	11	0	0	45
Hnf1a	1	1	2	1	0	1	1	2258	2.62e-05	15
Hnf4g	1	0	1	5.86346	0	0.170548	12	0	0	22
Hnrnpc	1	1	2	6.56212	0	0.15239	11	20327	0.00014035	152
Hnrnpu	1	7	8	7.85394	0.0476191	0.127325	14	23297	0.00024065	105
Homer1	1	0	1	1	0	1	1	0	0	1
Homez	1	0	1	5.9842	0	0.167107	12	0	0	36
Hook1	1	0	1	8.64732	0	0.115643	15	0	0	13
Hoxa13	1	0	1	6.18742	0	0.161618	11	0	0	23
Hoxa2	1	0	1	1.5	0	0.666667	2	0	0	4
Hoxa4	1	1	2	7.00379	0	0.14278	13	63279	0.00099543	14
Hoxb7	1	1	2	6.56149	0	0.152404	11	5008	8.357e-05	14.5
Hoxc10	1	0	1	6.94659	0	0.143956	12	0	0	9
Hpgd	1	1	2	7.83022	0	0.12771	14	11167	0.00018686	17.5
Hr	1	0	1	6.69722	0	0.149316	13	0	0	25
Hsf2	1	2	3	9.0803	0	0.110128	14	3685	6.595e-05	11
Hspa12b	1	0	1	7.5275	0	0.132846	14	0	0	25
Hspd1	1	2	3	1	0.333333	1	1	0	0	183.667
Htr1d	1	0	1	8.42952	0	0.118631	14	0	0	22
Htr6	1	0	1	7.39665	0	0.135196	13	0	0	11
Iapp	1	0	1	6.25316	0	0.159919	12	0	0	28
Iars2	1	0	1	8.1871	0	0.122143	14	0	0	11
Icam5	1	1	2	9.83054	0	0.101724	16	7041	0.00014233	16.5
Ict1	1	0	1	6.52813	0	0.153183	11	0	0	19
Ide	1	0	1	7.75607	0	0.128931	13	0	0	10
Ids	1	0	1	7.91609	0	0.126325	13	0	0	13
Ier2	1	0	1	6.65044	0	0.150366	13	0	0	18
Ier5	1	0	1	6.75569	0	0.148023	13	0	0	16
Ift172	1	0	1	6.51485	0	0.153495	12	0	0	17
Ift20	1	0	1	6.8701	0	0.145558	13	0	0	19
Ift43	1	0	1	7.23483	0	0.13822	13	0	0	34
Ift46	1	0	1	1	0	1	1	0	0	3
Ift81	1	0	1	1	0	1	1	0	0	3
Igf1	1	2	3	7.47076	0	0.133855	13	9674	0.00016043	15.6667
Igf2bp3	1	0	1	7.54899	0	0.132468	13	0	0	11
Igip	1	0	1	7.84671	0	0.127442	14	0	0	19
Iglc1	1	0	1	6.88875	0	0.145164	12	0	0	15
Igsf11	1	0	1	7.02023	0	0.142446	12	0	0	23
Ihh	1	0	1	6.74052	0	0.148357	12	0	0	19
Ikzf4	1	1	2	6.28991	0	0.158985	13	0	0	30
Il10ra	1	0	1	7.22724	0	0.138365	12	0	0	15
Il11	1	0	1	9.13622	0	0.109454	16	0	0	13
Il12rb2	1	2	3	6.3895	0	0.156507	11	59288	0.0011088	19.3333
Il16	1	0	1	1	0	1	1	0	0	1
Il17ra	1	0	1	5.81479	0	0.171975	11	0	0	59
Il17re	1	0	1	5.81479	0	0.171975	11	0	0	59
Il18bp	1	0	1	2.22222	0	0.45	4	0	0	11
Il18rap	1	0	1	6.83692	0	0.146265	13	0	0	24
Il1b	1	1	2	6.25316	0	0.159919	12	1851	2.981e-05	15
Il1rap	1	2	3	6.74138	0.5	0.148337	12	0	0	17
Il1rapl2	1	0	1	7.17099	0	0.139451	13	0	0	34
Il2	1	0	1	7.5275	0	0.132846	14	0	0	25
Il33	1	1	2	1	0	1	1	5963	9.29e-05	12.5
Il6	1	0	1	6.97137	0	0.143444	13	0	0	20
Il6st	1	2	3	1	0	1	1	5943	9.29e-05	9.33333
Ilkap	1	0	1	6.82111	0	0.146604	12	0	0	18
Imp4	1	1	2	5.78793	0	0.172773	11	7768	8.236e-05	30
Impa2	1	0	1	8.03919	0	0.124391	13	0	0	15
Ing2	1	1	2	6.28928	0	0.159001	13	44110	0.00077434	22
Ino80b	1	0	1	6.65139	0	0.150344	12	0	0	25
Inpp5f	1	1	2	7.60575	0	0.131479	13	68105	0.00110357	15.5
Inppl1	1	2	3	7.02181	0	0.142413	12	80	1.3e-06	14.5
Invs	1	1	2	7.69543	0	0.129947	13	0	0	3
Ip6k2	1	1	2	9.84034	0.5	0.101622	16	0	0	138
Ipmk	1	0	1	7.51454	0	0.133075	13	0	0	26
Iqce	1	1	2	6.26873	0	0.159522	12	64738	0.00137517	17.5
Iqcf5	1	0	1	7.33723	0	0.136291	14	0	0	23
Iqgap1	1	2	3	1	0	1	1	1480	1.852e-05	6.66667
Irf7	1	2	3	5.816	0	0.17194	11	6353	0.00012182	30
Irgq	1	1	2	7.33544	0	0.136324	14	3941	8.04e-05	19.5
Irs2	1	3	4	6.16061	0.5	0.162322	11	5125	8.78e-05	19.6667
Irx5	1	0	1	6.86884	0	0.145585	13	0	0	28
Isca2	1	1	2	1.9	0	0.526316	2	40	1.54e-06	13
Isl1	1	1	2	7.865	0	0.127146	14	52404	0.00075503	9.5
Isy1	1	0	1	7.73609	0	0.129264	14	0	0	11
Isyna1	1	0	1	8.03919	0	0.124391	13	0	0	15
Itfg1	1	1	2	6.84287	0	0.146138	12	5915	7.581e-05	17
Itga10	1	1	2	1.9	0	0.526316	2	26536	0.00047164	20
Itga6	1	0	1	1.66667	0	0.6	2	0	0	4
Itga9	1	0	1	7.26707	0	0.137607	12	0	0	14
Itgae	1	0	1	1.85714	0	0.538462	2	0	0	11
Itgb8	1	0	1	8.75411	0	0.114232	15	0	0	18
Itln1	1	0	1	6.00442	0	0.166544	11	0	0	27
Itm2b	1	1	2	9.56497	0	0.104548	15	8135	0.00016003	140.5
Itpa	1	0	1	7.2048	0	0.138796	12	0	0	9
Itpripl1	1	0	1	6.42573	0	0.155624	12	0	0	21
Jade1	1	0	1	6.60461	0	0.151409	12	0	0	15
Jag2	1	0	1	6.25316	0	0.159919	12	0	0	28
Jam3	1	0	1	5.87927	0	0.170089	13	0	0	32
Jdp2	1	1	2	7.33987	0	0.136242	14	0	0	8
Jmjd8	1	0	1	7.08502	0	0.141143	13	0	0	20
Jpx	1	0	1	6.83692	0	0.146265	13	0	0	24
Jrk	1	0	1	7.03287	0	0.142189	13	0	0	18
Jund	1	1	2	1	0	1	1	1190	1.535e-05	11.5
Jup	1	0	1	6.98357	0	0.143193	13	0	0	5
Kansl1	1	0	1	6.95739	0	0.143732	11	0	0	10
Kbtbd11	1	0	1	10.2513	0	0.0975489	17	0	0	14
Kbtbd2	1	0	1	6.21587	0	0.160879	12	0	0	34
Kcna1	1	1	2	1.5	0.5	0.666667	2	0	0	18
Kcna2	1	2	3	1	0.166667	1	1	5333	9.294e-05	12
Kcna5	1	0	1	6.5433	0	0.152828	12	0	0	16
Kcnab1	1	0	1	6.70101	0	0.149231	13	0	0	27
Kcnip3	1	0	1	7.89791	0	0.126616	14	0	0	7
Kcnj11	1	0	1	6.15329	0	0.162515	12	0	0	41
Kcnj16	1	1	2	9.43408	0	0.105999	15	39990	0.00052436	14.5
Kcnj2	1	0	1	6.93236	0	0.144251	13	0	0	25
Kcnk3	1	0	1	9.16614	0	0.109097	16	0	0	9
Kcnk7	1	0	1	6.47598	0	0.154417	12	0	0	31
Kcnq3	1	0	1	5.9842	0	0.167107	12	0	0	36
Kctd10	1	0	1	6.15929	0	0.162356	11	0	0	31
Kctd11	1	0	1	10.4181	0	0.0959864	17	0	0	16
Kdm2a	1	0	1	6.00442	0	0.166544	11	0	0	27
Kdm3b	1	0	1	7.42636	0	0.134655	13	0	0	24
Kdm4b	1	1	2	6.86532	0	0.14566	12	0	0	12
Kdm5b	1	1	2	5.88903	0	0.169807	13	0	0	59
Kdm6a	1	3	4	6.50522	0	0.153723	13	74206	0.00089928	33.25
Kif2c	1	0	1	1.88889	0	0.529412	2	0	0	15
Kif5c	1	0	1	1	0	1	1	0	0	5
Kifap3	1	0	1	1	0	1	1	0	0	1
Klb	1	2	3	7.589	0	0.13177	14	23347	0.00037294	35.6667
Klf11	1	0	1	6.65645	0	0.15023	13	0	0	27
Klf13	1	0	1	6.65645	0	0.15023	13	0	0	27
Klf14	1	0	1	6.02244	0	0.166046	11	0	0	20
Klf16	1	0	1	7.5275	0	0.132846	14	0	0	25
Klf2	1	0	1	1	0	1	1	0	0	1
Klf3	1	1	2	1.90909	0	0.52381	2	200	5.19e-06	13
Klf6	1	1	2	6.51628	0	0.153462	12	0	0	17
Klhl10	1	0	1	6.54772	0	0.152725	11	0	0	13
Klhl12	1	0	1	7.0768	0	0.141307	13	0	0	19
Klhl21	1	0	1	6.59703	0	0.151583	12	0	0	20
Klhl9	1	0	1	7.08502	0	0.141143	13	0	0	20
Klk11	1	0	1	7.66024	0	0.130544	14	0	0	23
Klk7	1	0	1	8.128	0	0.123031	14	0	0	17
Klkb1	1	0	1	6.97137	0	0.143444	13	0	0	20
Kmt2a	1	0	1	1	0	1	1	0	0	3
Kpna2	1	3	4	1	0	1	1	2229	4.291e-05	15.6667
Kpnb1	1	3	4	1	0	1	1	977	1.528e-05	183
Krt10	1	1	2	8.54109	0	0.117081	14	348	1.084e-05	40.5
Krt19	1	1	2	6.78944	0	0.147288	11	34348	0.00051275	154
Krt33b	1	0	1	7.90668	0	0.126475	14	0	0	16
Krt6a	1	0	1	7.24305	0	0.138063	14	0	0	22
Krtap4-6	1	0	1	7.72503	0	0.129449	13	0	0	14
Ktn1	1	0	1	6.09956	0	0.163946	13	0	0	16
Ky	1	0	1	8.71207	0	0.114783	14	0	0	15
L1cam	1	0	1	7.86947	0	0.127073	14	0	0	5
L2hgdh	1	0	1	10.2577	0	0.0974876	17	0	0	14
Lama5	1	0	1	8.51991	0	0.117372	15	0	0	24
Lamc2	1	0	1	9.56574	0	0.10454	15	0	0	20
Lamp2	1	0	1	6.58944	0	0.151758	12	0	0	14
Laptm5	1	0	1	8.0158	0	0.124754	13	0	0	23
Larp1b	1	0	1	7.16245	0	0.139617	13	0	0	21
Lars	1	1	2	7.53051	0	0.132793	12	2788	2.967e-05	22
Lbh	1	0	1	8.54709	0	0.116999	14	0	0	19
Lbp	1	1	2	6.79924	0	0.147075	14	21444	0.00039802	20.5
Lclat1	1	0	1	8.36757	0	0.119509	15	0	0	21
Lcp2	1	0	1	8.00095	0	0.124985	14	0	0	13
Ldb3	1	1	2	1	0	1	1	3	1.2e-07	4
Ldlr	1	0	1	1	0	1	1	0	0	3
Ldlrad3	1	0	1	6.60177	0	0.151475	12	0	0	23
Lect2	1	0	1	8.64732	0	0.115643	15	0	0	13
Lefty1	1	0	1	8.64918	0	0.115618	14	0	0	12
Lep	1	0	1	8.17573	0	0.122313	14	0	0	16
Lepr	1	0	1	8.03919	0	0.124391	13	0	0	15
Leprotl1	1	1	2	6.35694	0	0.157308	13	2795	2.896e-05	140.5
Letmd1	1	1	2	1.90909	0	0.52381	2	4326	8.3e-05	18
Lgals2	1	0	1	6.28097	0	0.159211	11	0	0	22
Lgals8	1	0	1	5.78793	0	0.172773	11	0	0	45
Lhcgr	1	0	1	9.48641	0	0.105414	16	0	0	14
Lhpp	1	0	1	7.38812	0	0.135352	14	0	0	17
Lhx3	1	0	1	8.3445	0	0.119839	14	0	0	15
Lhx4	1	1	2	1	0	1	1	4055	2.377e-05	5
Lhx6	1	0	1	6.61283	0	0.151221	12	0	0	11
Limd1	1	1	2	5.81473	0	0.171977	11	22534	0.00036742	38.5
Limk1	1	1	2	1	0	1	1	0	0	1
Limk2	1	1	2	1	0	1	1	0	0	1
Lims1	1	1	2	7.13626	0	0.140129	13	0	0	3
Lingo3	1	0	1	5.83154	0	0.171481	12	0	0	24
Lman1	1	0	1	7.17099	0	0.139451	13	0	0	34
Lmbrd2	1	1	2	6.69681	0	0.149325	13	24397	0.00016206	19.5
Lmln	1	0	1	9.48641	0	0.105414	16	0	0	14
Lmo2	1	1	2	7.84856	0	0.127412	14	0	0	19
Lmo3	1	2	3	10.4176	0	0.095991	17	8806	0.00013155	13.6667
Lmo4	1	2	3	6.23522	0	0.160379	12	51592	0.00060597	16
Lmod3	1	2	3	6.02244	0	0.166046	11	11267	0.00019056	10.3333
Lnx2	1	0	1	11.8025	0	0.0847281	17	0	0	13
Lonp1	1	0	1	1.9	0	0.526316	2	0	0	15
Lpar2	1	0	1	6.99968	0	0.142864	12	0	0	10
Lpar6	1	0	1	6.4371	0	0.155349	12	0	0	20
Lpin1	1	0	1	1	0	1	1	0	0	1
Lpin3	1	0	1	6.17826	0	0.161858	13	0	0	18
Lpl	1	0	1	7.55879	0	0.132296	14	0	0	14
Lpp	1	0	1	7.55879	0	0.132296	14	0	0	14
Lrba	1	0	1	8.5335	0	0.117185	14	0	0	20
Lrch4	1	0	1	6.76138	0	0.147899	13	0	0	20
Lrp10	1	0	1	7.51454	0	0.133075	13	0	0	26
Lrp12	1	0	1	8.41561	0	0.118827	14	0	0	16
Lrp2	1	0	1	1	0	1	1	0	0	1
Lrp3	1	0	1	6.26865	0	0.159524	12	0	0	19
Lrp5	1	2	3	6.00569	0	0.166509	11	5988	0.00012178	14.5
Lrpprc	1	0	1	7.25	0	0.137931	13	0	0	3
Lrrc10b	1	0	1	6.18047	0	0.1618	12	0	0	34
Lrrc14	1	0	1	8.77528	0	0.113956	14	0	0	16
Lrrc36	1	0	1	6.37042	0	0.156976	12	0	0	21
Lrrc4	1	0	1	7.47566	0	0.133767	13	0	0	19
Lrrc4c	1	0	1	7.72503	0	0.129449	13	0	0	14
Lrrc52	1	0	1	7.52939	0	0.132813	12	0	0	14
Lrrc6	1	0	1	6.88053	0	0.145338	12	0	0	17
Lrrc71	1	1	2	6.3895	0	0.156507	11	76461	0.00122306	21
Lrrc72	1	1	2	6.23554	0	0.160371	12	13875	0.00018557	20.5
Lrrc8c	1	0	1	6.84292	0	0.146136	12	0	0	17
Lrrcc1	1	1	2	6.46412	0	0.1547	11	12650	0.00018389	23.5
Lrrn1	1	0	1	6.84387	0	0.146116	12	0	0	15
Lrrtm1	1	0	1	6.67415	0	0.149832	13	0	0	21
Lrtm2	1	0	1	6.28856	0	0.159019	13	0	0	30
Lsamp	1	0	1	10.4181	0	0.0959864	17	0	0	16
Lsm12	1	0	1	6.74147	0	0.148336	12	0	0	23
Ltf	1	0	1	7.51738	0	0.133025	13	0	0	14
Luc7l	1	0	1	6.98925	0	0.143077	13	0	0	15
Luzp2	1	0	1	8.28666	0	0.120676	15	0	0	15
Ly6g6c	1	0	1	7.26865	0	0.137577	13	0	0	10
Lyl1	1	0	1	7.58688	0	0.131806	14	0	0	16
Lypd6	1	0	1	6.70386	0	0.149168	13	0	0	40
Lypla1	1	0	1	9.41308	0	0.106235	15	0	0	14
Lysmd2	1	0	1	6.93932	0	0.144106	12	0	0	23
Lyzl4	1	0	1	8.0158	0	0.124754	13	0	0	23
M1ap	1	0	1	7.28603	0	0.137249	13	0	0	14
Mad1l1	1	1	2	5.88745	0	0.169853	13	60649	0.00122398	38
Mad2l2	1	0	1	7.71776	0	0.129571	13	0	0	6
Maf	1	0	1	6.37042	0	0.156976	12	0	0	21
Mafk	1	1	2	6.37085	0	0.156965	12	5249	6.457e-05	24
Magea4	1	1	2	7.69112	0	0.13002	14	15236	0.00027257	16
Maged2	1	0	1	10.2513	0	0.0975489	17	0	0	14
Magi1	1	0	1	11.802	0	0.0847313	17	0	0	3
Magi3	1	1	2	6.69681	0	0.149325	13	24397	0.00016206	19.5
Map1b	1	2	3	8.13848	0	0.122873	14	564	1.506e-05	31
Map2k1	1	5	6	8.0196	0.166667	0.124694	14	7570	0.00011878	13
Map2k3	1	0	1	8.00569	0	0.124911	15	0	0	7
Map2k4	1	2	3	1	0	1	1	4775	9.29e-05	18
Map3k11	1	0	1	7.0142	0	0.142568	12	0	0	10
Map7	1	0	1	10.2513	0	0.0975489	17	0	0	14
Mapk8ip2	1	3	4	7.60481	0	0.131496	14	18825	0.00028908	7.25
Mapk9	1	0	1	7.33818	0	0.136274	14	0	0	8
Mapre2	1	1	2	7.58868	0	0.131775	14	10820	0.00011861	16
March1	1	0	1	7.21239	0	0.13865	12	0	0	12
March7	1	0	1	6.91024	0	0.144713	12	0	0	22
Marcks	1	0	1	6.97137	0	0.143444	13	0	0	20
Marcksl1	1	0	1	7.96018	0	0.125625	14	0	0	20
Mark1	1	0	1	7.07649	0	0.141313	13	0	0	15
Mark3	1	6	7	6.49415	0.3	0.153985	12	25785	0.0003575	20.6667
Mark4	1	1	2	6.61239	0	0.151231	12	0	0	18
Mat2b	1	0	1	7.01643	0	0.142523	12	0	0	16
Mavs	1	4	5	6.94942	0.1	0.143897	12	27982	0.0003243	27.2
Mbd2	1	1	2	7.76731	0	0.128745	14	10972	0.00010365	15.5
Mbd3l1	1	0	1	8.03951	0	0.124386	14	0	0	11
Mbd4	1	0	1	6.88053	0	0.145338	12	0	0	17
Mc2r	1	1	2	6.60449	0	0.151412	12	39816	0.00064843	17.5
Mcee	1	0	1	6.38906	0	0.156517	11	0	0	23
Mcm3ap	1	0	1	6.97137	0	0.143444	13	0	0	20
Mcm7	1	0	1	7.55594	0	0.132346	14	0	0	22
Me3	1	0	1	1.9	0	0.526316	2	0	0	15
Med21	1	1	2	10.7477	0	0.0930431	16	78960	0.00136975	15.5
Med26	1	0	1	6.85367	0	0.145907	13	0	0	42
Mef2a	1	2	3	6.9197	0	0.144515	12	5305	6.581e-05	16
Mefv	1	1	2	6.71672	0	0.148882	14	23970	0.00020301	16
Mesp1	1	0	1	8.28034	0	0.120768	15	0	0	13
Metap2	1	0	1	6.39918	0	0.15627	12	0	0	17
Mettl17	1	1	2	6.94025	0	0.144087	12	7211	7.968e-05	22.5
Mettl23	1	2	3	6.14923	0	0.162622	12	142374	0.00191859	16.6667
Mfsd5	1	0	1	9.56574	0	0.10454	15	0	0	20
Mgam	1	0	1	6.87389	0	0.145478	12	0	0	13
Mgat1	1	1	2	7.09516	0	0.140941	12	38109	0.00066575	12.5
Micall1	1	0	1	8.03919	0	0.124391	13	0	0	15
Micu3	1	0	1	7.99464	0	0.125084	14	0	0	14
Mif4gd	1	0	1	6.75063	0	0.148134	12	0	0	26
Mir99ahg	1	0	1	5.13906	0	0.194588	11	0	0	261
Mitd1	1	0	1	1.88889	0	0.529412	2	0	0	13
Mki67	1	0	1	6.52971	0	0.153146	12	0	0	20
Mknk2	1	0	1	7.46429	0	0.133971	13	0	0	16
Mlf1	1	0	1	7.36473	0	0.135782	12	0	0	24
Mlip	1	0	1	8.36757	0	0.119509	15	0	0	21
Mlph	1	1	2	1.5	0	0.666667	2	0	0	2
Mlst8	1	1	2	7.39836	0	0.135165	13	0	0	11
Mmd2	1	0	1	6.1574	0	0.162406	12	0	0	15
Mmp12	1	0	1	6.58944	0	0.151758	12	0	0	14
Mmp17	1	0	1	7.51707	0	0.133031	13	0	0	15
Mmp9	1	0	1	1.88889	0	0.529412	2	0	0	13
Mocs2	1	1	2	6.93236	0	0.144251	13	3465	5.188e-05	16
Mok	1	0	1	8.22756	0	0.121543	15	0	0	14
Mon1b	1	0	1	8.75411	0	0.114232	15	0	0	18
Morc1	1	0	1	7.58881	0	0.131773	14	0	0	21
Morc3	1	0	1	7.6653	0	0.130458	13	0	0	11
Mpc1	1	0	1	8.8701	0	0.112738	15	0	0	13
Mphosph6	1	0	1	7.47029	0	0.133864	13	0	0	22
Mpnd	1	0	1	6.91024	0	0.144713	12	0	0	22
Mprip	1	0	1	7.50379	0	0.133266	13	0	0	11
Mpz	1	1	2	7.51533	0	0.133061	13	4438	4.642e-05	18.5
Mpzl3	1	0	1	6.3366	0	0.157813	12	0	0	18
Mrc2	1	0	1	6.4115	0	0.15597	13	0	0	20
Mre11a	1	2	3	1	0.166667	1	1	62	1.42e-06	109.333
Mrpl14	1	1	2	6.7496	0	0.148157	12	3208	6.124e-05	18
Mrpl22	1	0	1	5.7835	0	0.172906	11	0	0	120
Mrpl3	1	0	1	7.97345	0	0.125416	14	0	0	16
Mrpl30	1	0	1	9.45681	0	0.105744	15	0	0	12
Mrpl33	1	0	1	6.14823	0	0.162648	11	0	0	28
Mrpl37	1	0	1	7.0142	0	0.142568	12	0	0	10
Mrpl41	1	0	1	7.38812	0	0.135352	14	0	0	17
Mrpl47	1	3	4	6.03256	0	0.165767	11	162290	0.00218486	23.75
Mrpl49	1	0	1	6.89412	0	0.145051	13	0	0	21
Mrpl53	1	0	1	10.2577	0	0.0974876	17	0	0	14
Mrps22	1	2	3	6.7553	0.166667	0.148032	12	42888	0.00052685	54.3333
Mrps26	1	0	1	6.91941	0	0.144521	12	0	0	18
Msantd3	1	0	1	6.83692	0	0.146265	13	0	0	24
Msl1	1	1	2	7.12709	0	0.14031	13	0	0	4
Msl2	1	1	2	6.86753	0	0.145613	12	37383	0.00049791	17.5
Msrb3	1	0	1	7.90668	0	0.126475	14	0	0	16
Mt3	1	0	1	6.79899	0	0.147081	14	0	0	20
Mterf4	1	0	1	7.96018	0	0.125625	14	0	0	20
Mtfr2	1	0	1	6.69722	0	0.149316	13	0	0	21
Mtm1	1	0	1	7.23033	0	0.138306	14	0	0	3
Mtmr12	1	0	1	7.42636	0	0.134655	13	0	0	24
Mtss1l	1	0	1	7.51454	0	0.133075	13	0	0	26
Muc13	1	0	1	6.59703	0	0.151583	12	0	0	20
Muc2	1	0	1	7.3385	0	0.136268	13	0	0	20
Mucl1	1	0	1	6.70101	0	0.149231	13	0	0	27
Mum1	1	0	1	6.62769	0	0.150882	12	0	0	24
Mxd1	1	0	1	8.51991	0	0.117372	15	0	0	24
Mxd3	1	0	1	8.51991	0	0.117372	15	0	0	24
Mxd4	1	0	1	8.51991	0	0.117372	15	0	0	24
Mxra7	1	0	1	6.38906	0	0.156517	11	0	0	23
Mybl1	1	0	1	6.97535	0	0.143362	12	0	0	11
Mycl	1	0	1	8.51991	0	0.117372	15	0	0	24
Mycn	1	1	2	8.19949	0	0.121959	15	27583	0.0002989	22
Mydgf	1	0	1	6.78951	0	0.147286	11	0	0	23
Myh2	1	0	1	7.07649	0	0.141313	13	0	0	15
Myh8	1	0	1	6.89412	0	0.145051	13	0	0	21
Mylk4	1	0	1	8.54709	0	0.116999	14	0	0	19
Myo15b	1	0	1	5.87927	0	0.170089	13	0	0	32
Myo16	1	0	1	13.3774	0	0.0747531	20	0	0	16
Myo1d	1	0	1	8.13938	0	0.122859	14	0	0	15
Myo5b	1	1	2	11.2627	0	0.0887885	18	0	0	3
Myo6	1	1	2	1	0	1	1	0	0	1
Myof	1	1	2	6.47598	0	0.154417	12	18073	0.00030555	22.5
Myom3	1	1	2	6.44262	0	0.155216	13	27856	0.00038872	19.5
Mypop	1	0	1	7.07649	0	0.141313	13	0	0	15
Myrfl	1	0	1	10.2668	0	0.0974018	17	0	0	12
N6amt2	1	0	1	6.75569	0	0.148023	13	0	0	16
Naa10	1	0	1	1	0	1	1	0	0	1
Naa11	1	0	1	6.67762	0	0.149754	12	0	0	17
Naa50	1	1	2	7.95985	0	0.125631	14	6188	9.263e-05	15.5
Naaa	1	0	1	6.75885	0	0.147954	13	0	0	20
Nab2	1	1	2	7.4755	0	0.13377	13	2017	1.352e-05	4
Nags	1	0	1	7.50379	0	0.133266	13	0	0	11
Nanos1	1	1	2	6.60164	0	0.151477	12	15177	0.00025717	22.5
Nap1l1	1	2	3	6.08628	0	0.164304	12	13334	0.00016449	35.3333
Napb	1	0	1	7.02023	0	0.142446	12	0	0	23
Napepld	1	0	1	8.17351	0	0.122346	14	0	0	14
Nars2	1	0	1	6.98111	0	0.143244	13	0	0	16
Nav1	1	1	2	1	0	1	1	0	0	1
Ncald	1	0	1	7.16403	0	0.139586	12	0	0	17
Ncf2	1	0	1	7.54566	0	0.132527	12	0	0	2
Nck2	1	1	2	7.01643	0	0.142523	12	5210	0.00012186	8.5
Nckap5	1	0	1	7.22029	0	0.138499	12	0	0	16
Ncoa1	1	6	7	6.47613	0.0476191	0.154413	12	27693	0.00041091	10.8571
Ncr1	1	0	1	6.42573	0	0.155624	12	0	0	21
Ndrg4	1	0	1	6.69722	0	0.149316	13	0	0	21
Ndst3	1	0	1	8.1024	0	0.12342	13	0	0	10
Ndufaf1	1	0	1	6.59324	0	0.151671	13	0	0	15
Ndufaf7	1	0	1	11.7955	0	0.084778	18	0	0	17
Ndufb11	1	0	1	6.62769	0	0.150882	12	0	0	24
Ndufb7	1	0	1	6.57522	0	0.152086	12	0	0	36
Neat1	1	0	1	9.62705	0	0.103874	16	0	0	16
Nefh	1	0	1	8.13843	0	0.122874	14	0	0	17
Nek7	1	0	1	8.71207	0	0.114783	14	0	0	15
Nelfcd	1	0	1	1.66667	0	0.6	2	0	0	3
Nenf	1	1	2	7.46001	0	0.134048	13	9388	0.00016724	14
Neu1	1	0	1	9.42686	0	0.10608	15	0	0	2
Neurl3	1	0	1	9.30088	0	0.107517	16	0	0	17
Nfatc1	1	2	3	6.47739	0	0.154383	12	6572	5.524e-05	30.5
Nfe2	1	2	3	6.18052	0	0.161799	12	17028	0.0002874	19
Nfib	1	1	2	8.01834	0	0.124714	14	2373	4.962e-05	137.5
Nfic	1	0	1	8.17351	0	0.122346	14	0	0	14
Nfkbil1	1	0	1	8.128	0	0.123031	14	0	0	17
Nhlrc2	1	0	1	6.74305	0	0.148301	13	0	0	17
Ninl	1	1	2	8.32596	0	0.120106	14	56962	0.00070069	16
Nipa2	1	0	1	7.06431	0	0.141557	12	0	0	15
Nipsnap3b	1	0	1	6.71776	0	0.148859	12	0	0	17
Nkx2-3	1	0	1	6.69532	0	0.149358	13	0	0	18
Nkx3-1	1	0	1	1	0	1	1	0	0	1
Nlgn1	1	0	1	2.22222	0	0.45	4	0	0	11
Nlrp6	1	0	1	6.69185	0	0.149436	12	0	0	15
Nmi	1	0	1	6.81416	0	0.146753	12	0	0	2
Nmrk1	1	0	1	9.46018	0	0.105706	15	0	0	11
Nnmt	1	1	2	6.53588	0	0.153002	12	58276	0.00096834	12.5
Nob1	1	0	1	7.34008	0	0.136238	13	0	0	17
Nod1	1	0	1	6.92383	0	0.144429	13	0	0	13
Nol9	1	0	1	6.17699	0	0.161891	12	0	0	30
Nono	1	3	4	8.54157	0.166667	0.117074	14	21501	0.00031842	93.25
Nosip	1	0	1	8.19943	0	0.12196	15	0	0	20
Notch4	1	0	1	8.8701	0	0.112738	15	0	0	13
Noxred1	1	0	1	7.08502	0	0.141143	13	0	0	20
Nphs1	1	1	2	8.51991	0	0.117372	15	12061	0.00012186	12.5
Nphs2	1	0	1	9.51722	0	0.105073	16	0	0	2
Nploc4	1	1	2	7.17262	0	0.139419	13	0	0	34
Npr1	1	0	1	7.51707	0	0.133031	13	0	0	15
Npy	1	0	1	7.3385	0	0.136268	13	0	0	20
Npy1r	1	0	1	7.07427	0	0.141357	14	0	0	20
Npy5r	1	0	1	7.03287	0	0.142189	13	0	0	18
Nr1h3	1	2	3	6.93298	0	0.144238	13	36422	0.00058897	12.6667
Nr1i2	1	0	1	8.39191	0	0.119162	14	0	0	6
Nr2e1	1	1	2	1.90909	0	0.52381	2	11	4.2e-07	10
Nr3c2	1	0	1	6.14064	0	0.162849	12	0	0	25
Nrg1	1	2	3	9.62694	0	0.103875	16	67918	0.0009791	17.3333
Nsd1	1	0	1	8.92509	0	0.112044	15	0	0	7
Nsfl1c	1	1	2	7.17262	0	0.139419	13	0	0	34
Nsmaf	1	0	1	7.56191	0	0.132242	13	0	0	14
[truncated: 3,306 more rows]
